# Supplementary material for: 3-(4-Chloro­phen­yl)-1-phenyl-1H-pyrazole-4-carbaldehyde
Source: Acta Crystallogr Sect E Struct Rep Online. 2011 Jun 25;67(Pt 7):o1783–4. doi: 10.1107/S1600536811023713 (PMC3151838; doi:10.1107/S1600536811023713)
Supplement: Supplementary file 2 [file e-67-o1783-Isup2.hkl]

# 
# h,k,l, Fc-squared, Fo-squared, sigma(Fo-squared) and status flag 
# 
data_I
_shelx_title ' cpa1_0m in P21/c (100K)' 
_shelx_refln_list_code          4 
_shelx_F_calc_maximum      185.97 
_exptl_crystal_F_000       584.00 
_reflns_d_resolution_high  0.7057 
 
loop_ 
 _symmetry_equiv_pos_as_xyz 
 'x, y, z' 
 '-x, y+1/2, -z+1/2' 
 '-x, -y, -z' 
 'x, -y-1/2, z-1/2' 
 
_cell_length_a    16.0429 
_cell_length_b     4.8585 
_cell_length_c    16.7960 
_cell_angle_alpha  90.000 
_cell_angle_beta   96.581 
_cell_angle_gamma  90.000 
 
_shelx_F_squared_multiplier     1.000 
 
loop_ 
 _refln_index_h 
 _refln_index_k 
 _refln_index_l 
 _refln_F_squared_calc 
 _refln_F_squared_meas 
 _refln_F_squared_sigma 
 _refln_observed_status 
   2   0   0      269.88      275.86      2.23 o 
   3   0   0    14353.23    12990.05    141.55 o 
   4   0   0      627.80      604.01      5.75 o 
   5   0   0      107.26       95.79      1.78 o 
   6   0   0     2068.51     2030.41     15.05 o 
   7   0   0      571.14      599.93      5.91 o 
   8   0   0     1467.42     1514.88     12.86 o 
   9   0   0      111.34      104.65      2.33 o 
  10   0   0     4402.83     4361.07     39.94 o 
  11   0   0      111.20      142.48      4.04 o 
  12   0   0      167.20      168.45      3.99 o 
  13   0   0     2048.17     2062.95     32.27 o 
  14   0   0      594.88      574.31     11.02 o 
  15   0   0      298.45      270.77      8.72 o 
  16   0   0      512.54      530.85     25.46 o 
  17   0   0       77.21       81.41      6.07 o 
  18   0   0      263.24      271.70     10.46 o 
  19   0   0      685.95      727.23     17.61 o 
  20   0   0       14.77       12.16      4.27 o 
  21   0   0      237.42      240.48     10.51 o 
  22   0   0       42.82       32.43      5.00 o 
   1   1   0      298.36      316.70      2.12 o 
   2   1   0     4965.70     4961.07     32.89 o 
   3   1   0      711.72      736.92      4.59 o 
   4   1   0     3481.13     3593.64     36.51 o 
   5   1   0      116.98      140.79      4.11 o 
   6   1   0     2555.52     2759.64     14.52 o 
   7   1   0      172.99      212.11      6.34 o 
   8   1   0       47.51       66.12      1.78 o 
   9   1   0      859.35      939.55      6.18 o 
  10   1   0       91.42       99.36      3.86 o 
  11   1   0      171.89      137.36     12.63 o 
  12   1   0      371.71      353.98      4.57 o 
  13   1   0      206.72      192.09     12.58 o 
  14   1   0       22.43       27.13     10.82 o 
  15   1   0      986.26      935.90     11.99 o 
  16   1   0       55.49       61.92      6.61 o 
  17   1   0        1.97        3.56      1.59 o 
  18   1   0       38.78       42.68      5.27 o 
  19   1   0       18.76       17.16      3.27 o 
  20   1   0       14.52       13.24      5.59 o 
  21   1   0        5.74        5.35      3.62 o 
  22   1   0       39.91       33.89      9.03 o 
   0   2   0      500.84      495.36      6.29 o 
   1   2   0     3065.36     3071.60     18.65 o 
   2   2   0       40.37       44.00      4.76 o 
   3   2   0     1621.64     1702.54      9.76 o 
   4   2   0       76.60       72.74      4.64 o 
   5   2   0      681.96      713.93      5.69 o 
   6   2   0      811.32      956.22      8.93 o 
   7   2   0     1371.70     1394.67     11.60 o 
   8   2   0      520.16      510.82     11.08 o 
   9   2   0      502.47      456.12     12.70 o 
  10   2   0      426.08      440.85      5.33 o 
  11   2   0      765.31      717.96      9.16 o 
  12   2   0      379.98      356.83      6.98 o 
  13   2   0       10.36       12.97      3.63 o 
  14   2   0        2.51        0.09      1.18 o 
  15   2   0      184.04      195.13      9.65 o 
  16   2   0        2.52        0.50      1.47 o 
  17   2   0      573.42      566.13     11.75 o 
  18   2   0      249.75      269.41     26.95 o 
  19   2   0       15.50       13.67      2.60 o 
  20   2   0       65.64       55.26      6.71 o 
  21   2   0        7.49        4.36      3.31 o 
   1   3   0      360.20      318.09     11.42 o 
   2   3   0      252.57      252.19      2.75 o 
   3   3   0        4.48        1.25      0.36 o 
   4   3   0      606.31      597.82      4.39 o 
   5   3   0     1404.64     1446.13     26.54 o 
   6   3   0       99.89       98.80      6.34 o 
   7   3   0     1080.57     1138.89      7.75 o 
   8   3   0       21.45       27.40      2.72 o 
   9   3   0       51.76       52.81      2.57 o 
  10   3   0      384.34      371.11     21.92 o 
  11   3   0      326.48      314.41     24.90 o 
  12   3   0      174.16      153.79      5.04 o 
  13   3   0        8.27        3.46      1.65 o 
  14   3   0      396.73      388.17      8.52 o 
  15   3   0      397.20      411.89     12.19 o 
  16   3   0        0.04        1.06      1.67 o 
  17   3   0       13.49       10.92      5.21 o 
  18   3   0        0.20       -0.66      2.03 o 
  19   3   0       38.04       33.07      3.87 o 
  20   3   0        3.33        2.00      2.75 o 
   0   4   0       36.96       31.14      3.63 o 
   1   4   0      161.58      164.47      3.73 o 
   2   4   0       39.13       36.86      2.13 o 
   3   4   0       35.46       42.84      7.35 o 
   4   4   0      240.68      257.78      6.13 o 
   5   4   0        5.09        3.42      0.83 o 
   6   4   0      440.52      439.51     28.85 o 
   7   4   0       47.84       47.55      4.03 o 
   8   4   0       80.21       80.71      3.09 o 
   9   4   0      403.84      396.77     41.97 o 
  10   4   0      197.82      194.20      9.98 o 
  11   4   0       54.01       42.15      5.90 o 
  12   4   0      543.79      526.29     10.22 o 
  13   4   0       10.21        4.92      1.92 o 
  14   4   0       39.26       31.74      4.32 o 
  15   4   0        2.01        0.16      1.94 o 
  16   4   0      124.70      115.78      7.61 o 
  17   4   0        0.02       -1.33      2.38 o 
  18   4   0        0.96       -0.45      2.75 o 
   1   5   0      374.10      386.31     16.07 o 
   2   5   0       45.52       46.98      2.73 o 
   3   5   0      551.03      565.31     11.09 o 
   4   5   0      361.87      337.10     12.50 o 
   5   5   0      319.29      319.15     14.17 o 
   6   5   0      634.23      638.93     17.33 o 
   7   5   0       44.05       46.98      7.93 o 
   8   5   0        0.29        6.02      2.16 o 
   9   5   0        1.27        5.12      3.08 o 
  10   5   0       62.47       52.12      4.41 o 
  11   5   0      212.95      226.08     10.37 o 
  12   5   0      303.86      308.15      9.09 o 
  13   5   0       15.55       19.91      4.88 o 
  14   5   0       75.65       88.44     18.58 o 
  15   5   0      144.52      180.42     12.83 o 
   0   6   0        2.72        0.65      2.74 o 
   1   6   0       15.66       11.92      2.48 o 
   2   6   0      190.06      193.33      9.73 o 
   3   6   0       65.62       72.75      5.12 o 
   4   6   0       81.08       87.97      5.96 o 
   5   6   0       16.89       27.96      7.31 o 
   6   6   0       11.02        5.19      3.64 o 
   7   6   0       42.17       35.94     10.31 o 
   8   6   0       23.64       12.85      6.83 o 
   9   6   0        0.01       -2.54      2.54 o 
  10   6   0       94.82      109.09     19.55 o 
  11   6   0       16.35       42.23      8.26 o 
 -22   1   1      107.85      101.34      7.28 o 
 -21   1   1      146.89      150.81      7.52 o 
 -20   1   1      163.98      168.18      9.99 o 
 -19   1   1        0.23        0.80      1.66 o 
 -18   1   1       73.55       60.61      4.32 o 
 -17   1   1       85.41       89.67      6.87 o 
 -16   1   1      174.92      164.73     12.78 o 
 -15   1   1        6.37        5.96      2.21 o 
 -14   1   1      871.63      865.45     24.26 o 
 -13   1   1      750.46      669.37     40.98 o 
 -12   1   1        2.82        3.86      1.04 o 
 -11   1   1      958.81      930.29      6.70 o 
 -10   1   1      119.92      112.22      1.81 o 
  -9   1   1     1394.14     1389.48     10.05 o 
  -8   1   1     1259.38     1264.97     16.26 o 
  -7   1   1      137.84      105.93      3.11 o 
  -6   1   1      213.70      167.24      1.64 o 
  -5   1   1      914.48      921.44      7.10 o 
  -4   1   1     3214.10     3211.18     17.01 o 
  -3   1   1      344.28      316.37      2.17 o 
  -2   1   1     1434.14     1461.35     33.73 o 
  -1   1   1     1593.62     1643.22      9.01 o 
   0   1   1     2864.66     2857.12     57.62 o 
   1   1   1     2054.27     2013.64     17.85 o 
   2   1   1     1753.46     1719.74      9.95 o 
   3   1   1      581.66      562.36     12.07 o 
   4   1   1      899.29      835.21     16.36 o 
   5   1   1     4817.07     4683.92     23.74 o 
   6   1   1     1043.03     1059.55      6.20 o 
   7   1   1      108.28      134.56      3.93 o 
   8   1   1       22.57       22.98      1.07 o 
   9   1   1      616.89      664.83      8.69 o 
  10   1   1     1750.63     1729.72     30.86 o 
  11   1   1       26.18       21.14      1.02 o 
  12   1   1      851.55      853.61      7.45 o 
  13   1   1     3125.94     3023.61     77.58 o 
  14   1   1      435.25      407.73     13.11 o 
  15   1   1      102.27      102.10      7.90 o 
  16   1   1      165.86      160.28      4.67 o 
  17   1   1        3.52        2.69      2.10 o 
  18   1   1       69.41       61.04      5.29 o 
  19   1   1       75.44       62.72     10.12 o 
  20   1   1       94.48      110.85     14.24 o 
  21   1   1      185.74      189.51      7.24 o 
  22   1   1      164.22      167.32     21.18 o 
 -21   2   1        0.68        5.43      2.92 o 
 -20   2   1       37.47       33.08      8.68 o 
 -19   2   1      216.23      251.48     31.22 o 
 -18   2   1      402.39      412.58     10.39 o 
 -17   2   1        0.46        2.59      1.90 o 
 -16   2   1       75.69       76.34      4.68 o 
 -15   2   1       35.61       36.76      3.28 o 
 -14   2   1      215.17      216.05     15.20 o 
 -13   2   1      122.61      115.46     18.78 o 
 -12   2   1       63.00       69.51      4.50 o 
 -11   2   1      153.89      139.07      3.19 o 
 -10   2   1      164.52      164.24     10.28 o 
  -9   2   1      175.45      169.64     11.81 o 
  -8   2   1        3.73        6.45      2.00 o 
  -7   2   1       32.09       47.04      2.14 o 
  -6   2   1      145.04      177.14      3.63 o 
  -5   2   1       89.40       97.01      2.85 o 
  -4   2   1      223.87      251.79      2.35 o 
  -3   2   1      581.03      560.18      3.95 o 
  -2   2   1     1072.06     1075.63      6.28 o 
  -1   2   1       74.18       93.27      3.04 o 
   0   2   1      448.79      454.11     21.37 o 
   1   2   1      325.23      261.21     11.31 o 
   2   2   1      221.30      245.95      2.30 o 
   3   2   1       34.08       48.22      3.86 o 
   4   2   1     1084.97     1198.65      7.52 o 
   5   2   1        0.07        5.06      1.63 o 
   6   2   1      648.13      673.59     14.33 o 
   7   2   1     2635.64     2834.92     15.73 o 
   8   2   1      290.67      272.24      7.25 o 
   9   2   1        5.70       10.78      0.90 o 
  10   2   1      190.14      189.39      8.39 o 
  11   2   1       49.88       63.13      8.36 o 
  12   2   1       28.45       24.94      2.94 o 
  13   2   1       79.03       66.20      3.27 o 
  14   2   1      481.86      469.35      8.06 o 
  15   2   1       13.02       14.46      3.84 o 
  16   2   1       11.24        9.82      1.87 o 
  17   2   1      360.65      397.33     12.05 o 
  18   2   1        7.68       10.58      4.77 o 
  19   2   1       35.14       34.53      3.69 o 
  20   2   1      286.30      309.47     15.53 o 
  21   2   1       17.49       26.33      4.91 o 
 -20   3   1        0.02        1.31      2.76 o 
 -19   3   1        0.97        2.69      2.34 o 
 -18   3   1        1.26        2.76      2.17 o 
 -17   3   1      233.33      230.75     19.65 o 
 -16   3   1        0.56        3.12      2.09 o 
 -15   3   1      120.64      128.64      5.73 o 
 -14   3   1      142.13      143.83      6.81 o 
 -13   3   1       29.93       36.94     16.22 o 
 -12   3   1       31.01       25.30      2.50 o 
 -11   3   1       10.63       10.95      2.76 o 
 -10   3   1      185.03      176.52     19.05 o 
  -9   3   1       68.87       68.45     10.61 o 
  -8   3   1       11.70       11.77      2.86 o 
  -7   3   1      315.30      303.80      5.63 o 
  -6   3   1      468.89      445.98     21.73 o 
  -5   3   1       73.08       72.47      4.16 o 
  -4   3   1      387.15      396.53     12.86 o 
  -3   3   1       22.59       17.09      1.16 o 
  -2   3   1      442.53      519.41      4.54 o 
  -1   3   1       28.14       31.09      1.28 o 
   0   3   1      165.91      170.20     10.66 o 
   1   3   1     1218.38     1228.63     12.36 o 
   2   3   1       62.81       61.35      2.11 o 
   3   3   1      608.77      624.29      5.25 o 
   4   3   1      439.31      425.78      6.30 o 
   5   3   1        3.66        9.85      0.85 o 
   6   3   1      148.09      164.04      2.65 o 
   7   3   1        7.18        3.77      1.36 o 
   8   3   1       12.56        6.63      1.14 o 
   9   3   1       91.15       92.26      4.90 o 
  10   3   1      195.77      224.45     20.21 o 
  11   3   1     1142.13     1087.57     40.34 o 
  12   3   1      383.75      359.21     14.89 o 
  13   3   1      358.87      361.45     23.04 o 
  14   3   1       49.30       49.04      3.60 o 
  15   3   1      112.36      113.39      5.33 o 
  16   3   1       84.47      111.87     14.39 o 
  17   3   1       12.03        7.26      2.79 o 
  18   3   1       83.66       80.85     14.62 o 
  19   3   1       28.56       18.05      3.22 o 
  20   3   1      107.70      108.79     12.96 o 
 -18   4   1       51.49       42.23      7.91 o 
 -17   4   1       16.14        7.66      4.09 o 
 -16   4   1      112.81      118.46      7.35 o 
 -15   4   1       59.82       64.49     10.87 o 
 -14   4   1       44.21       43.82      4.02 o 
 -13   4   1      354.59      335.00      8.16 o 
 -12   4   1        0.09        2.66      1.72 o 
 -11   4   1       33.72       43.92      3.41 o 
 -10   4   1      250.20      262.93     27.12 o 
  -9   4   1      242.75      218.57     11.40 o 
  -8   4   1       39.69       41.93      2.93 o 
  -7   4   1        0.12        3.91      1.46 o 
  -6   4   1        0.37       12.67      3.18 o 
  -5   4   1      105.75      101.85      3.46 o 
  -4   4   1      107.00       96.74      3.18 o 
  -3   4   1      563.75      596.40      9.51 o 
  -2   4   1      314.00      327.36      8.87 o 
  -1   4   1       22.33       16.99      3.93 o 
   0   4   1       33.82       37.06      1.73 o 
   1   4   1      860.56      896.70     29.58 o 
   2   4   1       39.37       37.93      2.03 o 
   3   4   1      409.52      401.69     13.17 o 
   4   4   1       72.83       62.75      6.63 o 
   5   4   1      195.53      215.21     14.32 o 
   6   4   1      178.67      181.21     12.63 o 
   7   4   1      776.68      762.80     28.92 o 
   8   4   1      131.37      141.38      4.39 o 
   9   4   1      223.78      204.85      7.33 o 
  10   4   1      317.66      351.17     30.45 o 
  11   4   1       42.11       37.41      4.91 o 
  12   4   1       54.69       54.55      4.49 o 
  13   4   1      368.65      335.77     14.28 o 
  14   4   1      282.01      292.02      8.42 o 
  15   4   1       36.14       36.17      3.55 o 
  16   4   1      107.65      107.82      5.74 o 
  17   4   1      388.21      423.79     22.20 o 
  18   4   1      200.09      229.06     19.12 o 
 -15   5   1        9.09       13.15      3.86 o 
 -14   5   1        9.05        1.40      2.70 o 
 -13   5   1        3.49        3.36      2.38 o 
 -12   5   1       36.45       35.71      3.89 o 
 -11   5   1       77.35       83.83      6.76 o 
 -10   5   1        5.61        1.78      2.07 o 
  -9   5   1        1.61        2.36      1.79 o 
  -8   5   1       25.64       29.93     10.26 o 
  -7   5   1       17.08       17.98      2.65 o 
  -6   5   1      397.38      393.77      8.49 o 
  -5   5   1        0.07        0.41      1.41 o 
  -4   5   1       19.91       14.93      2.47 o 
  -3   5   1        4.30        4.01      1.43 o 
  -2   5   1        1.88        2.66      1.31 o 
  -1   5   1       76.43       76.86      3.38 o 
   0   5   1      255.55      267.26     22.77 o 
   1   5   1      108.88      111.22      8.11 o 
   2   5   1      167.83      168.77     16.62 o 
   3   5   1       30.27       36.46      7.69 o 
   4   5   1      308.06      310.40     23.47 o 
   5   5   1       83.88       75.89     13.55 o 
   6   5   1       29.60       31.20      3.57 o 
   7   5   1       57.62       55.66      4.73 o 
   8   5   1        3.59        5.50      2.25 o 
   9   5   1      176.28      174.79      6.86 o 
  10   5   1       69.04       69.87     17.32 o 
  11   5   1       27.49       35.41      6.73 o 
  12   5   1       14.43        9.50      3.01 o 
  13   5   1       11.53        7.82      2.76 o 
  14   5   1      110.67      120.49     11.25 o 
  15   5   1        6.31        7.93      3.44 o 
 -11   6   1       34.72       30.03      6.91 o 
 -10   6   1      281.18      294.67     12.53 o 
  -9   6   1        4.33        5.18      3.35 o 
  -8   6   1       68.80       78.23      7.63 o 
  -7   6   1      186.82      181.03     19.95 o 
  -6   6   1        0.76        1.17      3.14 o 
  -5   6   1       74.60       77.12      7.80 o 
  -4   6   1        2.10        1.55      2.24 o 
  -3   6   1       46.76       54.38     14.30 o 
  -2   6   1      731.47      813.15     30.94 o 
  -1   6   1       57.62       63.28      6.26 o 
   0   6   1        8.50        8.35      6.06 o 
   1   6   1       56.89       59.50      5.72 o 
   2   6   1        9.28       10.50      2.60 o 
   3   6   1       32.09       23.04      3.25 o 
   4   6   1        1.64        1.16      2.17 o 
   5   6   1       23.02       21.88      6.77 o 
   6   6   1      216.98      227.28     22.42 o 
   7   6   1        2.12        3.56      2.93 o 
   8   6   1      188.39      204.50     11.64 o 
   9   6   1      109.27      131.58     10.08 o 
  10   6   1        0.54       -1.49      3.12 o 
 -22   0   2      878.23      988.46     22.88 o 
 -21   0   2       38.55       24.06      4.21 o 
 -20   0   2      758.49      774.12     18.50 o 
 -19   0   2      389.20      409.43     12.43 o 
 -18   0   2      190.68      186.00      8.02 o 
 -17   0   2      402.64      395.33     14.63 o 
 -16   0   2        5.15        3.30      2.53 o 
 -15   0   2      293.66      278.59     17.55 o 
 -14   0   2       63.65       65.00      3.78 o 
 -13   0   2     1419.71     1345.20     20.82 o 
 -12   0   2     6007.45     5848.10     49.81 o 
 -11   0   2     1558.27     1524.48     15.00 o 
 -10   0   2       40.96       19.43      1.42 o 
  -9   0   2     3643.44     3826.62     29.48 o 
  -8   0   2      308.93      294.05      4.05 o 
  -7   0   2       85.49       95.15      2.10 o 
  -6   0   2      683.10      711.53      7.21 o 
  -5   0   2     1123.41     1085.18     10.21 o 
  -4   0   2     4764.31     4636.55     34.99 o 
  -3   0   2      532.81      505.30      5.12 o 
  -2   0   2      165.32      152.31      2.16 o 
  -1   0   2     1717.37     1664.79     13.63 o 
   0   0   2     2173.19     2170.89     20.32 o 
   1   0   2      113.31      103.04      1.42 o 
   2   0   2    17728.16    15435.56    143.07 o 
   3   0   2     1419.52     1530.50     11.11 o 
   4   0   2     1601.90     1653.40     11.52 o 
   5   0   2     2937.37     2797.16     19.76 o 
   6   0   2      896.68      928.76     11.81 o 
   7   0   2       39.08       87.25      1.97 o 
   8   0   2      984.65      932.49      8.27 o 
   9   0   2     1111.65     1079.01      9.49 o 
  10   0   2        0.04        0.78      0.61 o 
  11   0   2      308.95      273.88      4.34 o 
  12   0   2      402.63      419.96      5.81 o 
  13   0   2       29.38       26.44      1.84 o 
  14   0   2     4953.47     4792.54     39.33 o 
  15   0   2      582.45      629.71     13.15 o 
  16   0   2      348.76      323.29     14.13 o 
  17   0   2      548.42      503.58     13.59 o 
  18   0   2      102.78      103.90      7.32 o 
  19   0   2       32.19       30.61      4.32 o 
  20   0   2       41.08       38.17      5.00 o 
  21   0   2       72.83       72.49      6.95 o 
  22   0   2      124.66       96.92     10.10 o 
 -22   1   2       14.31       21.00      3.79 o 
 -21   1   2        3.67        3.93      2.80 o 
 -20   1   2       29.61       31.16      5.95 o 
 -19   1   2       23.80       18.69      4.83 o 
 -18   1   2        0.08        2.72      1.61 o 
 -17   1   2       18.13       20.34      6.08 o 
 -16   1   2      281.43      275.43     13.69 o 
 -15   1   2      351.21      310.38     12.26 o 
 -14   1   2      323.47      298.36     15.29 o 
 -13   1   2     2438.33     2339.12     49.20 o 
 -12   1   2       30.73       20.29      1.50 o 
 -11   1   2       19.06       19.69      1.16 o 
 -10   1   2       50.39       67.73      4.80 o 
  -9   1   2      227.73      253.75     10.58 o 
  -8   1   2       67.88       65.80      2.26 o 
  -7   1   2     1792.24     1842.13     10.11 o 
  -6   1   2      141.19      148.02      4.16 o 
  -5   1   2       17.99       24.48      1.53 o 
  -4   1   2      275.16      231.23      8.00 o 
  -3   1   2      468.78      525.14      3.41 o 
  -2   1   2      105.63      121.01      2.15 o 
  -1   1   2     4206.05     4309.79     22.50 o 
   0   1   2      727.81      784.47      9.99 o 
   1   1   2     8077.32     8111.50     41.89 o 
   2   1   2     1185.73     1248.45     13.03 o 
   3   1   2      108.72       97.51      7.11 o 
   4   1   2      905.88      913.63     11.81 o 
   5   1   2      111.10      116.07      3.22 o 
   6   1   2        5.55        4.52      0.40 o 
   7   1   2       99.55      121.12      2.53 o 
   8   1   2       48.24       48.68      1.16 o 
   9   1   2        0.24        2.37      0.59 o 
  10   1   2      100.72       98.16      4.32 o 
  11   1   2       40.19       41.71      1.55 o 
  12   1   2      371.07      363.20      9.11 o 
  13   1   2       61.52       86.20     15.69 o 
  14   1   2      173.09      156.49     10.20 o 
  15   1   2       29.91       24.58      2.39 o 
  16   1   2      183.08      180.38     16.57 o 
  17   1   2       29.43       24.33      2.40 o 
  18   1   2       65.38       66.04      4.48 o 
  19   1   2       36.96       40.29      7.13 o 
  20   1   2       48.18       52.71      7.36 o 
  21   1   2       99.25       93.27     12.66 o 
  22   1   2       39.79       52.54     11.94 o 
 -21   2   2      339.51      359.71     18.89 o 
 -20   2   2       55.16       57.35      8.04 o 
 -19   2   2      195.50      206.44      8.28 o 
 -18   2   2       60.96       58.57      7.72 o 
 -17   2   2       46.33       41.07      3.72 o 
 -16   2   2        4.46        7.73      2.08 o 
 -15   2   2      516.70      547.44     68.16 o 
 -14   2   2        0.07        1.88      1.47 o 
 -13   2   2      826.06      768.05     12.55 o 
 -12   2   2     1316.94     1299.42     42.65 o 
 -11   2   2      124.95      116.06      3.59 o 
 -10   2   2      389.90      374.13     12.50 o 
  -9   2   2      904.06      904.82      6.71 o 
  -8   2   2       54.37       54.44      2.10 o 
  -7   2   2       20.11       18.91      0.98 o 
  -6   2   2      212.98      231.70      4.00 o 
  -5   2   2     1186.98     1187.29      7.02 o 
  -4   2   2      180.23      159.35      1.84 o 
  -3   2   2     1652.45     1575.21      9.44 o 
  -2   2   2      768.36      751.82     13.06 o 
  -1   2   2      774.39      730.44     11.38 o 
   0   2   2     5210.91     5343.75     30.39 o 
   1   2   2       56.26       66.03      5.80 o 
   2   2   2      182.21      168.21      2.68 o 
   3   2   2       48.31       42.31      2.69 o 
   4   2   2     1090.62     1093.83     24.42 o 
   5   2   2      605.05      596.69      4.37 o 
   6   2   2      536.02      506.15      9.71 o 
   7   2   2     1509.28     1524.61     38.65 o 
   8   2   2       11.35       17.88      0.94 o 
   9   2   2      175.83      164.40      2.37 o 
  10   2   2      464.10      458.28     11.26 o 
  11   2   2      966.48      894.49     17.18 o 
  12   2   2        3.41        3.25      1.18 o 
  13   2   2       30.18       34.00      2.49 o 
  14   2   2       94.16       91.91     14.96 o 
  15   2   2       25.45       31.22      3.48 o 
  16   2   2      344.57      337.14      7.21 o 
  17   2   2      147.41      163.70     20.53 o 
  18   2   2       72.42       72.67      6.44 o 
  19   2   2       17.25       10.42      2.73 o 
  20   2   2       39.15       51.43      9.78 o 
  21   2   2       55.51       56.04      5.77 o 
 -20   3   2        0.34        0.54      3.48 o 
 -19   3   2      530.99      606.20     37.10 o 
 -18   3   2       93.60       95.22     11.27 o 
 -17   3   2       74.16       76.62     19.98 o 
 -16   3   2      359.45      382.18      9.59 o 
 -15   3   2      171.25      155.28      6.20 o 
 -14   3   2        0.95        2.55      2.71 o 
 -13   3   2      617.67      608.07     10.58 o 
 -12   3   2        0.16        0.25      1.20 o 
 -11   3   2      116.42      117.41      5.05 o 
 -10   3   2      110.57      108.03     16.10 o 
  -9   3   2     1301.86     1342.92     19.27 o 
  -8   3   2       46.31       42.88      2.05 o 
  -7   3   2       65.46       57.59      3.62 o 
  -6   3   2     1681.46     1743.38     15.38 o 
  -5   3   2      454.68      480.24      4.87 o 
  -4   3   2        2.14        5.34      1.56 o 
  -3   3   2       97.53      101.68      4.20 o 
  -2   3   2      693.27      745.05      7.89 o 
  -1   3   2      716.97      773.02     23.44 o 
   0   3   2      152.53      178.28      9.17 o 
   1   3   2      397.81      356.82     27.01 o 
   2   3   2       80.37       87.02      1.82 o 
   3   3   2      660.51      691.25     12.38 o 
   4   3   2      377.66      319.71      4.54 o 
   5   3   2       22.46       27.98      1.08 o 
   6   3   2      219.03      220.41      5.55 o 
   7   3   2      463.17      424.61     16.16 o 
   8   3   2       80.30       62.84      5.15 o 
   9   3   2       78.11       85.76      8.40 o 
  10   3   2     1508.80     1467.88     28.21 o 
  11   3   2       46.46       67.80     16.95 o 
  12   3   2       41.99       50.71      3.38 o 
  13   3   2       59.41       52.29      3.67 o 
  14   3   2       15.67       15.68      4.33 o 
  15   3   2       13.03       10.23      3.05 o 
  16   3   2        0.57       -0.09      1.70 o 
  17   3   2       89.18      102.17      7.07 o 
  18   3   2        0.20        1.45      1.99 o 
  19   3   2      119.16      114.12      6.12 o 
  20   3   2      318.08      371.55     26.64 o 
 -18   4   2       73.87       54.25      5.45 o 
 -17   4   2       26.73       43.07      9.11 o 
 -16   4   2       39.97       41.02      4.75 o 
 -15   4   2        3.28        1.81      2.44 o 
 -14   4   2        1.05        1.82      2.50 o 
 -13   4   2      284.18      317.94     19.85 o 
 -12   4   2       11.76       12.38      2.32 o 
 -11   4   2        8.71        7.60      2.05 o 
 -10   4   2     1056.55     1021.12     46.81 o 
  -9   4   2       11.36        9.95      2.48 o 
  -8   4   2        4.83        3.17      1.40 o 
  -7   4   2      130.79      140.00      6.50 o 
  -6   4   2      546.22      564.35      7.47 o 
  -5   4   2      172.28      182.30      7.12 o 
  -4   4   2       85.27       82.89      2.50 o 
  -3   4   2      100.13      115.11      2.47 o 
  -2   4   2       50.30       42.39      2.92 o 
  -1   4   2      352.69      366.74     14.20 o 
   0   4   2      253.33      250.18     14.60 o 
   1   4   2      113.40      118.50      4.41 o 
   2   4   2      398.91      395.86      5.24 o 
   3   4   2      159.67      160.57      8.73 o 
   4   4   2      110.07      107.49      2.84 o 
   5   4   2       58.24       55.69      6.65 o 
   6   4   2       49.49       57.61     10.07 o 
   7   4   2       66.98       65.05     10.79 o 
   8   4   2       47.31       41.68      6.17 o 
   9   4   2      107.20      108.30     10.28 o 
  10   4   2      219.95      212.48     12.72 o 
  11   4   2        3.99        4.83      1.80 o 
  12   4   2        4.82        3.12      2.55 o 
  13   4   2        2.22        4.35      2.08 o 
  14   4   2       34.15       38.18     13.71 o 
  15   4   2       76.43       75.52      5.71 o 
  16   4   2        3.83        4.25      2.20 o 
  17   4   2       59.43       79.90     20.53 o 
  18   4   2       97.61      125.81      9.86 o 
 -15   5   2       21.10       18.22      4.10 o 
 -14   5   2      146.54      145.72      8.38 o 
 -13   5   2       14.73       19.99      3.63 o 
 -12   5   2       35.58       28.66      5.16 o 
 -11   5   2      125.55      129.32     10.00 o 
 -10   5   2      152.30      143.78      7.02 o 
  -9   5   2       70.85       66.02      4.81 o 
  -8   5   2      675.84      704.85     16.32 o 
  -7   5   2      466.57      489.37     12.36 o 
  -6   5   2      154.42      174.01     19.23 o 
  -5   5   2       55.79       63.51     17.25 o 
  -4   5   2       61.15       56.89      3.47 o 
  -3   5   2      243.35      246.86     16.83 o 
  -2   5   2       24.19       17.65      2.43 o 
  -1   5   2       16.84       15.09      3.49 o 
   0   5   2      516.95      531.59      8.85 o 
   1   5   2       21.93       12.42      5.11 o 
   2   5   2      534.26      544.06     12.11 o 
   3   5   2      849.32      802.22     29.76 o 
   4   5   2       83.00       79.21     28.24 o 
   5   5   2      123.60      107.45     11.43 o 
   6   5   2       17.05       14.32      2.68 o 
   7   5   2      185.13      214.81     20.02 o 
   8   5   2       72.94       78.18      7.02 o 
   9   5   2      171.14      168.17      7.23 o 
  10   5   2        4.63        8.65      4.59 o 
  11   5   2      468.19      495.40     21.64 o 
  12   5   2       12.09       11.15      6.13 o 
  13   5   2       27.87       34.14      5.66 o 
  14   5   2      113.00      101.22      8.99 o 
  15   5   2       13.56        6.35      8.19 o 
 -11   6   2       48.08       56.91     11.48 o 
 -10   6   2       14.78       10.88      4.21 o 
  -9   6   2        8.45        7.94     11.58 o 
  -8   6   2      127.53      148.67     17.78 o 
  -7   6   2       23.86       17.87      6.53 o 
  -6   6   2       16.16       23.46      3.38 o 
  -5   6   2        1.35       -1.70      2.08 o 
  -4   6   2      195.70      219.86     16.05 o 
  -3   6   2      139.12      143.80     25.82 o 
  -2   6   2      211.23      200.11      6.78 o 
  -1   6   2      291.05      296.33      8.12 o 
   0   6   2      278.49      281.76      7.82 o 
   1   6   2       40.84       43.16     10.86 o 
   2   6   2        0.67       -0.78      1.86 o 
   3   6   2       52.03       41.97      5.70 o 
   4   6   2       22.49       30.68      4.21 o 
   5   6   2        0.16       -2.56      2.56 o 
   6   6   2       16.12       19.23     10.46 o 
   7   6   2        8.01       -0.50      2.94 o 
   8   6   2        3.02       10.83      6.83 o 
   9   6   2      110.23      101.21     15.32 o 
  10   6   2       63.33       54.11     20.91 o 
 -22   1   3        2.66        1.42      2.89 o 
 -21   1   3      230.44      227.09     21.83 o 
 -20   1   3      140.00      150.61     13.71 o 
 -19   1   3      146.85      147.02      7.87 o 
 -18   1   3      281.99      288.82     28.84 o 
 -17   1   3      326.39      301.91      8.99 o 
 -16   1   3      772.58      787.85     11.72 o 
 -15   1   3        2.17        5.08      1.64 o 
 -14   1   3        2.57        1.84      1.08 o 
 -13   1   3      215.18      214.99      4.05 o 
 -12   1   3      824.20      780.77      7.11 o 
 -11   1   3       15.30       13.12      2.40 o 
 -10   1   3      865.14      884.59      8.08 o 
  -9   1   3     2248.14     2310.86     12.61 o 
  -8   1   3      510.55      481.90      3.94 o 
  -7   1   3     3117.43     3224.87     16.80 o 
  -6   1   3     4510.35     4683.25     23.44 o 
  -5   1   3      107.39       93.79      2.70 o 
  -4   1   3        8.28        7.93      1.37 o 
  -3   1   3        1.11        2.53      0.59 o 
  -2   1   3     5862.67     5690.37     32.88 o 
  -1   1   3     1191.42     1229.55     12.46 o 
   0   1   3     7765.05     7578.20     39.24 o 
   1   1   3    34585.00    30155.60    220.11 o 
   2   1   3      624.68      629.04      6.83 o 
   3   1   3      456.59      415.70     11.54 o 
   4   1   3     3515.64     3580.97     22.24 o 
   5   1   3      161.58      175.34      8.73 o 
   6   1   3      207.89      197.25      6.43 o 
   7   1   3      225.56      301.85      6.43 o 
   8   1   3      286.57      256.73      5.48 o 
   9   1   3      587.57      575.94      4.17 o 
  10   1   3      702.35      674.92      7.51 o 
  11   1   3     1420.72     1401.81     20.54 o 
  12   1   3      218.53      194.42      5.19 o 
  13   1   3       50.43       48.79      5.60 o 
  14   1   3       22.22       26.20      2.90 o 
  15   1   3       34.79       32.98      8.81 o 
  16   1   3       79.02       85.99      3.77 o 
  17   1   3      294.85      296.18     21.01 o 
  18   1   3       54.78       53.55      4.48 o 
  19   1   3      288.00      288.84     31.43 o 
  20   1   3      107.44      120.99      6.07 o 
  21   1   3        1.39        7.36      2.94 o 
 -21   2   3       18.38       13.56      5.82 o 
 -20   2   3       17.18       18.11      6.98 o 
 -19   2   3      139.86      137.42     17.58 o 
 -18   2   3       23.69       19.29      3.34 o 
 -17   2   3        0.10       -0.58      1.64 o 
 -16   2   3        9.13        7.40      2.02 o 
 -15   2   3       30.85       38.48      3.55 o 
 -14   2   3     1134.08     1085.40     27.69 o 
 -13   2   3        9.64       11.91      6.05 o 
 -12   2   3      257.40      259.96     12.03 o 
 -11   2   3      391.58      401.85      7.48 o 
 -10   2   3        5.43        5.06      1.62 o 
  -9   2   3        7.65        3.89      0.59 o 
  -8   2   3        0.05        1.89      0.51 o 
  -7   2   3        1.51        0.53      0.41 o 
  -6   2   3     1768.81     1903.74     15.89 o 
  -5   2   3      348.78      383.51      6.32 o 
  -4   2   3     1919.57     1968.57     45.57 o 
  -3   2   3      309.42      314.52      3.19 o 
  -2   2   3      272.34      331.76      8.00 o 
  -1   2   3     1583.26     1539.24     10.35 o 
   0   2   3       51.24       55.73      3.04 o 
   1   2   3      653.63      732.16     15.57 o 
   2   2   3      754.87      776.43     15.76 o 
   3   2   3       31.16       33.28      0.96 o 
   4   2   3      129.82      173.03      4.18 o 
   5   2   3      511.79      506.50     13.99 o 
   6   2   3       69.84       59.75      1.78 o 
   7   2   3      475.33      482.26     14.16 o 
   8   2   3      132.49      160.17      5.60 o 
   9   2   3       67.36       69.27      1.79 o 
  10   2   3       42.52       46.90      2.23 o 
  11   2   3       20.19       22.08      7.14 o 
  12   2   3      562.71      549.10     21.43 o 
  13   2   3      245.14      219.38     10.04 o 
  14   2   3       41.34       37.52     11.49 o 
  15   2   3      307.78      320.31     23.40 o 
  16   2   3      178.54      178.83      5.39 o 
  17   2   3        0.98        1.39      1.50 o 
  18   2   3       47.11       44.92      7.30 o 
  19   2   3       27.21       27.04      5.11 o 
  20   2   3       19.51       18.75      3.36 o 
  21   2   3       21.91       27.88      4.95 o 
 -20   3   3        0.48        2.58      3.11 o 
 -19   3   3      102.47       96.57     11.00 o 
 -18   3   3       84.30       99.09      6.75 o 
 -17   3   3      323.72      343.05     28.70 o 
 -16   3   3       33.14       28.51      5.83 o 
 -15   3   3       58.53       54.69      4.18 o 
 -14   3   3        3.34        0.78      1.51 o 
 -13   3   3        3.69        1.50      1.51 o 
 -12   3   3        5.67        7.37      2.34 o 
 -11   3   3      714.62      687.21     20.68 o 
 -10   3   3       81.88       69.05      5.13 o 
  -9   3   3      911.17      872.30     22.59 o 
  -8   3   3      304.60      283.40     21.14 o 
  -7   3   3      150.56      167.50      3.74 o 
  -6   3   3      119.33      104.50      2.08 o 
  -5   3   3        6.59        6.23      1.04 o 
  -4   3   3      762.84      842.92      5.96 o 
  -3   3   3      960.47     1029.17     10.00 o 
  -2   3   3       10.84        9.16      2.90 o 
  -1   3   3      899.13      908.75      9.38 o 
   0   3   3     2833.28     3047.24     40.68 o 
   1   3   3      266.99      283.28     12.55 o 
   2   3   3      349.18      328.12      3.33 o 
   3   3   3      108.87      119.65      7.46 o 
   4   3   3      776.38      796.29      9.07 o 
   5   3   3       47.69       42.85      2.65 o 
   6   3   3       33.83       36.85      2.38 o 
   7   3   3      210.36      168.58     20.61 o 
   8   3   3      209.09      232.86      8.55 o 
   9   3   3        8.63        9.21      1.84 o 
  10   3   3      429.96      391.35     45.52 o 
  11   3   3       36.23       49.22      9.56 o 
  12   3   3      159.33      183.64      8.40 o 
  13   3   3      533.78      472.97     26.86 o 
  14   3   3      348.34      341.20     12.41 o 
  15   3   3        0.31        3.15      1.79 o 
  16   3   3        8.92        9.44      2.22 o 
  17   3   3       22.35       19.78      5.03 o 
  18   3   3       76.09       57.24      4.34 o 
  19   3   3        1.77        1.53      2.25 o 
 -18   4   3       27.05       30.87      4.53 o 
 -17   4   3        6.44        6.11      4.54 o 
 -16   4   3       12.84       11.65      3.27 o 
 -15   4   3      525.28      540.36     13.57 o 
 -14   4   3      115.94      106.97      6.63 o 
 -13   4   3       66.80       64.34      5.28 o 
 -12   4   3       46.41       42.57      5.57 o 
 -11   4   3      990.70      965.29     25.94 o 
 -10   4   3      166.38      177.87     17.57 o 
  -9   4   3      456.65      481.98     28.97 o 
  -8   4   3       62.82       51.14      6.07 o 
  -7   4   3       72.11       73.86      3.17 o 
  -6   4   3      181.09      174.15      9.75 o 
  -5   4   3      833.32      814.78     56.46 o 
  -4   4   3      473.55      485.30     12.71 o 
  -3   4   3      526.26      507.91      6.67 o 
  -2   4   3     1042.36     1078.08     24.02 o 
  -1   4   3      355.64      370.15      5.95 o 
   0   4   3      520.91      478.03     19.36 o 
   1   4   3      643.50      643.12      7.36 o 
   2   4   3      113.60      109.66      3.42 o 
   3   4   3        3.78        4.20      1.70 o 
   4   4   3      438.78      423.81      8.89 o 
   5   4   3      968.84      974.34     10.95 o 
   6   4   3      878.11      878.84     33.37 o 
   7   4   3      191.80      179.57      5.35 o 
   8   4   3      380.89      358.27     21.80 o 
   9   4   3        6.91        4.99      2.54 o 
  10   4   3        4.83        1.53      1.71 o 
  11   4   3       40.15       33.24      6.04 o 
  12   4   3       29.77       27.97      5.63 o 
  13   4   3        1.59        0.16      1.74 o 
  14   4   3        7.21        7.60      3.06 o 
  15   4   3      342.01      321.06     12.62 o 
  16   4   3      271.02      276.41     16.06 o 
  17   4   3       14.66       11.03      3.32 o 
 -15   5   3       22.98       21.51      6.68 o 
 -14   5   3        1.96        0.20      2.58 o 
 -13   5   3        0.73        1.00      2.58 o 
 -12   5   3      147.22      151.52     11.42 o 
 -11   5   3        4.30        3.74      2.31 o 
 -10   5   3        5.32        6.57      2.48 o 
  -9   5   3       13.15        8.32      4.28 o 
  -8   5   3       53.53       50.80      6.62 o 
  -7   5   3        9.60        5.31      2.37 o 
  -6   5   3      129.33      118.71      5.55 o 
  -5   5   3      209.28      197.60      8.17 o 
  -4   5   3        6.92        7.37      1.98 o 
  -3   5   3        7.35       10.66      3.84 o 
  -2   5   3        0.11        0.84      1.58 o 
  -1   5   3       36.13       32.54      3.66 o 
   0   5   3        7.24        3.68      1.44 o 
   1   5   3        4.78        4.46      2.21 o 
   2   5   3       22.80       16.46      2.24 o 
   3   5   3      203.54      175.43     15.09 o 
   4   5   3      124.87      125.80     10.18 o 
   5   5   3        0.05       -0.12      2.33 o 
   6   5   3       29.44       29.58      3.34 o 
   7   5   3       81.53       84.65     12.26 o 
   8   5   3       16.23       15.32      2.80 o 
   9   5   3        0.54        2.34      2.37 o 
  10   5   3       39.57       36.51      5.75 o 
  11   5   3        0.04        0.10      2.35 o 
  12   5   3       28.16       30.00      5.75 o 
  13   5   3      177.11      218.77     49.82 o 
  14   5   3        8.02       13.30      4.50 o 
 -10   6   3        1.04        0.80      2.56 o 
  -9   6   3        1.51        0.98      2.38 o 
  -8   6   3       43.26       51.84      4.95 o 
  -7   6   3      141.60      143.76      9.79 o 
  -6   6   3      216.21      212.31      7.45 o 
  -5   6   3       47.63       41.39      3.89 o 
  -4   6   3       11.61       10.60      5.12 o 
  -3   6   3      297.69      311.61     10.82 o 
  -2   6   3       57.22       58.72      4.39 o 
  -1   6   3       11.61       11.16      2.77 o 
   0   6   3      103.43      122.38      6.68 o 
   1   6   3       13.34       18.12      4.92 o 
   2   6   3       95.61      104.09     10.12 o 
   3   6   3       83.03      102.76     14.55 o 
   4   6   3      143.64      168.07      9.79 o 
   5   6   3      161.62      173.68     18.05 o 
   6   6   3      177.97      187.57     20.48 o 
   7   6   3      543.27      607.24     52.82 o 
   8   6   3       36.63       30.87      7.78 o 
   9   6   3       15.21        5.80      4.01 o 
  10   6   3       12.93       20.05      5.13 o 
 -22   0   4        3.92        7.39      4.47 o 
 -21   0   4      208.28      201.58     12.84 o 
 -20   0   4      200.01      221.20      9.23 o 
 -19   0   4      129.10      126.70     10.05 o 
 -18   0   4      145.45      150.19     10.65 o 
 -17   0   4       49.72       36.87      5.18 o 
 -16   0   4      197.24      221.44     10.18 o 
 -15   0   4       96.68      101.37     17.35 o 
 -14   0   4      680.03      662.20     13.38 o 
 -13   0   4      240.49      259.78      4.89 o 
 -12   0   4      388.80      402.03      6.03 o 
 -11   0   4      641.14      585.38      7.11 o 
 -10   0   4      516.05      545.67      6.69 o 
  -9   0   4       19.41       15.29      1.11 o 
  -8   0   4     9008.78     9737.74     65.07 o 
  -7   0   4      335.99      296.53      4.04 o 
  -6   0   4      110.04       83.24      2.29 o 
  -5   0   4     3563.43     3537.64     43.44 o 
  -4   0   4       45.09       45.50      2.08 o 
  -3   0   4     8603.64     8614.32     78.93 o 
  -2   0   4     2150.67     2295.66     19.25 o 
  -1   0   4     1233.95     1204.56      9.86 o 
   0   0   4      299.35      295.33      3.10 o 
   1   0   4    13981.72    13075.24     85.91 o 
   2   0   4     4964.76     4944.15     31.43 o 
   3   0   4     4913.10     4683.19     30.07 o 
   4   0   4        1.08       -0.48      0.48 o 
   5   0   4     6246.82     6235.66     40.02 o 
   6   0   4     1287.93     1264.48     10.41 o 
   7   0   4     1783.22     1828.61     16.31 o 
   8   0   4        8.46        6.53      1.09 o 
   9   0   4      115.94      135.80      2.72 o 
  10   0   4      164.75      159.66      3.45 o 
  11   0   4     2189.03     2136.96     17.05 o 
  12   0   4       72.28       72.90      2.68 o 
  13   0   4     1608.41     1605.10     17.08 o 
  14   0   4     1173.79     1179.18     14.01 o 
  15   0   4       23.83       30.80      3.12 o 
  16   0   4      807.40      775.86     17.48 o 
  17   0   4      169.44      164.35      8.21 o 
  18   0   4        0.02        2.28      2.39 o 
  19   0   4      191.44      192.63      9.93 o 
  20   0   4       74.93       76.25     10.07 o 
  21   0   4       27.01       26.55      6.08 o 
 -22   1   4       59.30       54.56     26.06 o 
 -21   1   4        3.20        7.62      2.64 o 
 -20   1   4       71.21       71.84      5.77 o 
 -19   1   4       61.39       69.11     17.26 o 
 -18   1   4      262.42      268.29     20.20 o 
 -17   1   4       93.85       95.05     23.26 o 
 -16   1   4      172.01      168.41     16.20 o 
 -15   1   4      123.30      113.85      5.38 o 
 -14   1   4      653.69      650.48     19.66 o 
 -13   1   4      255.45      219.05      7.34 o 
 -12   1   4      136.91      154.61     10.13 o 
 -11   1   4      114.77      115.84      5.77 o 
 -10   1   4        8.29        4.27      1.19 o 
  -9   1   4      337.21      349.78     18.23 o 
  -8   1   4      289.77      295.14     14.02 o 
  -7   1   4        4.04        3.17      0.73 o 
  -6   1   4      962.86     1073.42     11.52 o 
  -5   1   4      405.59      393.72      3.10 o 
  -4   1   4       83.70       86.59      3.17 o 
  -3   1   4      104.95       94.95      4.55 o 
  -2   1   4     2336.13     2343.48     12.70 o 
  -1   1   4      262.74      259.69      8.46 o 
   0   1   4     1446.67     1429.46      8.23 o 
   1   1   4    26452.90    24451.33    147.82 o 
   2   1   4      817.12      890.98     11.41 o 
   3   1   4       44.62       49.25      1.14 o 
   4   1   4      120.65      127.66      5.74 o 
   5   1   4      596.47      628.53      3.97 o 
   6   1   4      376.65      427.97     10.23 o 
   7   1   4     2522.62     2691.90     19.67 o 
   8   1   4      436.17      486.03     13.65 o 
   9   1   4       37.97       47.38      5.69 o 
  10   1   4       12.77       10.92      0.80 o 
  11   1   4      604.14      615.59     16.58 o 
  12   1   4       23.65       15.24      2.46 o 
  13   1   4      188.37      198.33     12.51 o 
  14   1   4      203.03      198.53      7.14 o 
  15   1   4       13.82       13.74      2.36 o 
  16   1   4        3.40        8.91      3.10 o 
  17   1   4      221.56      223.83     11.00 o 
  18   1   4        0.04        0.67      1.67 o 
  19   1   4       28.45       31.76      8.92 o 
  20   1   4       87.80       85.09      8.95 o 
  21   1   4        5.82        6.61      2.50 o 
 -21   2   4       22.32       16.33      4.13 o 
 -20   2   4       65.42       66.85      6.34 o 
 -19   2   4       13.87        8.71      4.01 o 
 -18   2   4       43.68       41.71      4.29 o 
 -17   2   4      107.95      118.73      7.29 o 
 -16   2   4      261.66      270.41     11.40 o 
 -15   2   4       11.40        7.10      1.90 o 
 -14   2   4        7.39        4.54      2.71 o 
 -13   2   4     1659.19     1667.35    100.15 o 
 -12   2   4      424.67      424.68     44.05 o 
 -11   2   4       14.71       10.61      1.44 o 
 -10   2   4      964.65      954.93     18.08 o 
  -9   2   4      213.48      234.32      3.98 o 
  -8   2   4       43.03       31.16      1.56 o 
  -7   2   4      563.19      598.24      4.97 o 
  -6   2   4     1148.86     1162.23      9.08 o 
  -5   2   4       72.84      112.01      1.75 o 
  -4   2   4     1911.83     1918.45     11.12 o 
  -3   2   4      949.36      965.75     21.58 o 
  -2   2   4        8.28       24.06      0.93 o 
  -1   2   4     2122.26     2355.33     50.98 o 
   0   2   4        7.16        4.89      0.72 o 
   1   2   4        3.79        0.86      0.52 o 
   2   2   4      997.69      944.15     13.69 o 
   3   2   4      317.34      298.31      6.77 o 
   4   2   4     1467.45     1420.82     12.68 o 
   5   2   4       85.61       76.71      6.88 o 
   6   2   4     1579.82     1590.66      9.42 o 
   7   2   4       25.31       20.76      0.97 o 
   8   2   4       47.31       47.09      4.05 o 
   9   2   4        4.22        1.41      0.72 o 
  10   2   4      632.73      662.86      7.22 o 
  11   2   4       22.05       20.93      2.00 o 
  12   2   4      831.11      739.14     42.31 o 
  13   2   4      551.71      513.56     12.99 o 
  14   2   4      776.58      760.68     19.15 o 
  15   2   4       63.52       55.36      3.75 o 
  16   2   4        3.73        4.93      2.41 o 
  17   2   4      104.01      102.39      4.79 o 
  18   2   4        0.04        1.25      1.70 o 
  19   2   4       17.49       14.23      2.27 o 
  20   2   4       55.82       53.00      4.95 o 
 -20   3   4       43.86       40.57      9.02 o 
 -19   3   4       45.19       43.38      5.48 o 
 -18   3   4      167.07      162.35     23.20 o 
 -17   3   4      157.75      154.26     12.30 o 
 -16   3   4       28.75       19.19      3.23 o 
 -15   3   4       30.17       28.58      3.10 o 
 -14   3   4      116.55      112.55      9.38 o 
 -13   3   4      429.53      425.71     12.96 o 
 -12   3   4       33.09       30.10      9.09 o 
 -11   3   4       29.94       32.30      2.80 o 
 -10   3   4      716.99      696.73     10.83 o 
  -9   3   4      194.84      194.94     17.82 o 
  -8   3   4       19.53       24.82      5.81 o 
  -7   3   4      364.99      371.65     13.89 o 
  -6   3   4      121.41      114.66      4.09 o 
  -5   3   4      439.72      513.24      7.54 o 
  -4   3   4       68.06       76.34      1.33 o 
  -3   3   4      119.60      110.44      2.85 o 
  -2   3   4     1620.27     1694.69     43.87 o 
  -1   3   4      415.17      409.41      4.38 o 
   0   3   4      129.94      114.63      7.48 o 
   1   3   4      101.08       95.90      1.55 o 
   2   3   4      657.93      684.97     19.09 o 
   3   3   4        0.04        1.02      0.50 o 
   4   3   4        0.78        1.27      0.51 o 
   5   3   4      367.04      384.00      3.92 o 
   6   3   4      171.11      195.42      7.74 o 
   7   3   4        0.94        2.01      1.01 o 
   8   3   4     1029.62     1052.08     13.92 o 
   9   3   4      175.26      163.86     10.16 o 
  10   3   4        1.63        1.95      1.37 o 
  11   3   4      145.90      173.28     15.04 o 
  12   3   4      491.60      435.73     23.72 o 
  13   3   4        4.84        9.60      2.17 o 
  14   3   4       61.76       52.25      9.03 o 
  15   3   4      199.57      203.37     10.73 o 
  16   3   4       78.66       84.64      6.02 o 
  17   3   4        6.71        4.68      2.02 o 
  18   3   4      499.20      553.10     13.11 o 
  19   3   4       72.45       80.61      6.03 o 
 -18   4   4       16.39       23.16      6.47 o 
 -17   4   4        0.10        3.82      2.75 o 
 -16   4   4       23.01       18.50     10.88 o 
 -15   4   4       52.09       46.91      7.12 o 
 -14   4   4       32.50       44.59      8.25 o 
 -13   4   4       36.46       33.00      3.57 o 
 -12   4   4       44.60       61.90      6.87 o 
 -11   4   4        4.30        2.39      2.34 o 
 -10   4   4       31.19       29.40      3.46 o 
  -9   4   4        3.41        0.02      1.87 o 
  -8   4   4      185.15      232.85     16.72 o 
  -7   4   4       73.83       85.18      4.86 o 
  -6   4   4        1.07        1.26      0.99 o 
  -5   4   4      668.70      687.66     14.56 o 
  -4   4   4        7.30       11.97      1.75 o 
  -3   4   4       14.14       15.52      1.65 o 
  -2   4   4       10.61       11.58      1.27 o 
  -1   4   4      173.36      177.22      4.96 o 
   0   4   4      124.87      133.81      6.80 o 
   1   4   4       50.81       65.84     15.26 o 
   2   4   4      185.65      175.51     12.03 o 
   3   4   4      326.41      321.77     12.47 o 
   4   4   4      807.74      793.07     50.82 o 
   5   4   4      652.64      621.87     15.70 o 
   6   4   4       12.92       10.97      2.59 o 
   7   4   4       81.62       86.06      3.99 o 
   8   4   4       88.04       91.67      8.06 o 
   9   4   4        0.60        1.50      1.46 o 
  10   4   4       12.82        9.56      1.97 o 
  11   4   4      448.86      462.24     16.42 o 
  12   4   4      150.84      154.80      6.85 o 
  13   4   4      170.63      189.92     19.30 o 
  14   4   4      124.88      128.75     14.18 o 
  15   4   4        0.67        0.57      2.25 o 
  16   4   4       25.37       23.10      5.12 o 
  17   4   4       19.76       20.67      3.75 o 
 -15   5   4      143.55      179.60     11.34 o 
 -14   5   4       35.68       30.35      4.50 o 
 -13   5   4        0.05       -2.09      2.20 o 
 -12   5   4       14.49       12.66      2.96 o 
 -11   5   4      147.06      149.44      7.72 o 
 -10   5   4       73.49       74.32      5.32 o 
  -9   5   4      342.77      306.96     38.09 o 
  -8   5   4       54.81       67.59      8.54 o 
  -7   5   4       11.35       11.43      3.00 o 
  -6   5   4      169.67      161.41      6.21 o 
  -5   5   4        0.25        6.41      1.96 o 
  -4   5   4       68.86       88.76     21.73 o 
  -3   5   4      206.71      216.19      7.87 o 
  -2   5   4      678.04      697.82     14.46 o 
  -1   5   4       70.93       81.55      3.78 o 
   0   5   4        1.09       -0.33      1.25 o 
   1   5   4       36.25       33.98      5.28 o 
   2   5   4      281.24      299.08      6.66 o 
   3   5   4       10.00        4.66      1.71 o 
   4   5   4       81.98       89.93     11.13 o 
   5   5   4        1.67        1.45      2.09 o 
   6   5   4      336.66      336.17     15.96 o 
   7   5   4      532.94      555.56     87.00 o 
   8   5   4      230.88      210.44      8.55 o 
   9   5   4        6.02        3.94      2.61 o 
  10   5   4      242.62      261.94      9.79 o 
  11   5   4      324.96      337.05     28.16 o 
  12   5   4       29.19       25.41      7.38 o 
  13   5   4       26.42       30.25      4.72 o 
  14   5   4      288.33      303.64     28.59 o 
 -10   6   4        0.50        2.24      2.70 o 
  -9   6   4       29.17       16.97      3.48 o 
  -8   6   4        1.29        1.50      2.47 o 
  -7   6   4        9.84       21.99      4.37 o 
  -6   6   4      128.70      128.66     11.30 o 
  -5   6   4        0.49        0.04      2.10 o 
  -4   6   4       30.14       27.26      3.59 o 
  -3   6   4        0.00        3.16      2.52 o 
  -2   6   4       18.45       22.25      6.80 o 
  -1   6   4       69.94       61.48      7.39 o 
   0   6   4       40.09       29.87      6.52 o 
   1   6   4       59.69       79.55     10.38 o 
   2   6   4       40.32       34.06      5.46 o 
   3   6   4        5.89        1.62      3.86 o 
   4   6   4       12.86       10.39     11.02 o 
   5   6   4        1.67        7.00      3.70 o 
   6   6   4       18.50       10.54      4.94 o 
   7   6   4        0.75        0.37      3.10 o 
   8   6   4       39.23       29.84      5.20 o 
   9   6   4        0.02       -1.55      3.07 o 
 -22   1   5      158.75      147.85     10.15 o 
 -21   1   5      437.97      400.87     26.17 o 
 -20   1   5      165.05      147.31      8.12 o 
 -19   1   5      721.51      761.12     39.00 o 
 -18   1   5      479.67      522.93     12.50 o 
 -17   1   5      312.90      287.32      8.71 o 
 -16   1   5       87.97       89.10      5.41 o 
 -15   1   5        3.31       -0.20      1.17 o 
 -14   1   5        5.93        6.28      1.47 o 
 -13   1   5      343.03      324.67     13.12 o 
 -12   1   5     1468.97     1385.96     34.62 o 
 -11   1   5     2781.95     2791.74     22.49 o 
 -10   1   5      264.91      240.73      3.52 o 
  -9   1   5      143.07      131.28      1.80 o 
  -8   1   5     1243.99     1254.55      8.72 o 
  -7   1   5       55.36       57.21      1.90 o 
  -6   1   5       22.21       20.34      0.93 o 
  -5   1   5      279.72      325.30      2.83 o 
  -4   1   5      700.04      659.64      4.73 o 
  -3   1   5      701.92      696.13      4.85 o 
  -2   1   5      956.48      914.81      5.34 o 
  -1   1   5      923.62      849.61     15.14 o 
   0   1   5     3805.53     3817.47     20.19 o 
   1   1   5       33.29       23.97      0.74 o 
   2   1   5       95.21       83.49      8.88 o 
   3   1   5     2625.41     2836.66     18.49 o 
   4   1   5      350.41      337.15     10.32 o 
   5   1   5     2517.32     2644.55     37.67 o 
   6   1   5      655.95      606.13     19.51 o 
   7   1   5      795.66      774.75     15.93 o 
   8   1   5      732.96      711.20      6.04 o 
   9   1   5       84.05       73.05      1.68 o 
  10   1   5      152.23      138.01      6.58 o 
  11   1   5        0.02        0.34      0.60 o 
  12   1   5      371.74      350.11      9.85 o 
  13   1   5      133.36      130.07      9.07 o 
  14   1   5        9.50       12.97      2.85 o 
  15   1   5     1543.35     1501.16     33.20 o 
  16   1   5       34.48       35.26      3.34 o 
  17   1   5       41.70       39.91      3.09 o 
  18   1   5      514.86      538.70     34.80 o 
  19   1   5       36.34       50.72     12.38 o 
  20   1   5        0.07        3.57      2.19 o 
  21   1   5        8.67        8.79      3.18 o 
 -21   2   5        3.01        2.91      2.76 o 
 -20   2   5      102.50      120.16      8.23 o 
 -19   2   5        0.00        1.14      2.18 o 
 -18   2   5      204.66      214.20     17.29 o 
 -17   2   5      154.78      170.74     18.62 o 
 -16   2   5       19.17       20.76      7.85 o 
 -15   2   5      583.75      549.40      9.93 o 
 -14   2   5      187.93      187.12     15.51 o 
 -13   2   5      153.91      179.60      5.36 o 
 -12   2   5     1281.32     1264.77     36.14 o 
 -11   2   5      313.74      307.47      7.37 o 
 -10   2   5        8.13        8.79      1.06 o 
  -9   2   5        0.86        0.96      0.58 o 
  -8   2   5      262.44      245.73     13.62 o 
  -7   2   5      223.19      217.23      4.37 o 
  -6   2   5      116.17       96.67      1.92 o 
  -5   2   5       59.59       58.35      3.16 o 
  -4   2   5      519.28      552.51      4.43 o 
  -3   2   5        3.35        0.72      0.38 o 
  -2   2   5      636.17      728.69      5.72 o 
  -1   2   5       60.68       82.00      3.46 o 
   0   2   5     3075.46     3401.88     29.07 o 
   1   2   5      108.70      106.83      2.40 o 
   2   2   5        2.48        1.34      0.43 o 
   3   2   5     1857.75     1932.60     12.23 o 
   4   2   5      841.29      805.97     13.52 o 
   5   2   5       70.82       88.33      1.53 o 
   6   2   5      189.10      201.95      3.97 o 
   7   2   5       17.88       13.80      1.19 o 
   8   2   5      615.47      645.73     11.78 o 
   9   2   5       39.18       36.83      4.71 o 
  10   2   5      113.99      114.84      7.63 o 
  11   2   5      544.54      501.08     18.78 o 
  12   2   5      183.14      156.21     15.33 o 
  13   2   5      134.09      150.94     14.32 o 
  14   2   5      170.52      177.49      6.17 o 
  15   2   5       13.08        9.83      4.09 o 
  16   2   5       42.28       43.90      3.60 o 
  17   2   5        1.34        6.06      1.71 o 
  18   2   5        6.06        2.99      2.24 o 
  19   2   5        0.61        3.70      1.96 o 
  20   2   5       27.36       30.52      5.32 o 
 -20   3   5      130.56      126.98     55.67 o 
 -19   3   5       41.33       33.44      6.10 o 
 -18   3   5      124.73      123.31     11.46 o 
 -17   3   5       47.44       49.87      4.80 o 
 -16   3   5       72.93       80.10      5.32 o 
 -15   3   5        2.02        2.52      2.62 o 
 -14   3   5       24.03       32.44      7.06 o 
 -13   3   5        0.67        0.98      1.59 o 
 -12   3   5     1575.11     1598.09     58.06 o 
 -11   3   5        0.28        3.00      1.45 o 
 -10   3   5        0.15        1.21      2.34 o 
  -9   3   5     1361.62     1294.81     19.07 o 
  -8   3   5      159.88      138.32      7.31 o 
  -7   3   5      291.15      299.32     14.92 o 
  -6   3   5       35.66       35.11      4.00 o 
  -5   3   5       16.03       20.09      2.12 o 
  -4   3   5       41.77       42.01      1.24 o 
  -3   3   5      288.42      276.42      4.30 o 
  -2   3   5       25.41       23.86      1.13 o 
  -1   3   5        1.01        1.18      0.44 o 
   0   3   5      208.37      191.56      3.98 o 
   1   3   5      721.09      768.19      6.21 o 
   2   3   5       67.90       76.02      2.94 o 
   3   3   5      152.27      159.26      3.31 o 
   4   3   5       63.74       68.58      4.47 o 
   5   3   5      173.45      142.59      6.66 o 
   6   3   5        0.13        1.26      0.73 o 
   7   3   5        1.46        0.45      0.80 o 
   8   3   5       39.56       35.71      6.33 o 
   9   3   5        2.42        1.30      1.31 o 
  10   3   5      287.73      271.43     23.82 o 
  11   3   5       83.08       65.01      6.52 o 
  12   3   5      148.53      153.02     11.98 o 
  13   3   5       36.12       32.45      3.00 o 
  14   3   5      287.91      262.03     21.91 o 
  15   3   5        0.62        1.60      2.05 o 
  16   3   5       40.88       42.13      5.75 o 
  17   3   5      139.94      166.06      8.16 o 
  18   3   5      116.00      161.60     30.11 o 
  19   3   5       20.90       25.10      4.83 o 
 -18   4   5      168.62      214.44     30.69 o 
 -17   4   5        4.79        2.45      2.77 o 
 -16   4   5      379.19      368.28     31.92 o 
 -15   4   5      292.26      315.77     12.92 o 
 -14   4   5      314.26      292.37      8.84 o 
 -13   4   5      273.75      240.70     19.90 o 
 -12   4   5      162.08      164.52      6.87 o 
 -11   4   5        0.00        0.20      1.64 o 
 -10   4   5      132.67      134.13      8.98 o 
  -9   4   5       78.76       96.92     13.65 o 
  -8   4   5      111.71      143.12     13.95 o 
  -7   4   5      630.57      593.24     20.59 o 
  -6   4   5      439.75      432.70      8.66 o 
  -5   4   5      286.49      288.65     24.84 o 
  -4   4   5       17.61       19.07      6.01 o 
  -3   4   5        3.83        4.00      1.01 o 
  -2   4   5      104.93      101.78      6.12 o 
  -1   4   5       19.32       17.74      3.18 o 
   0   4   5       96.20      102.75     15.75 o 
   1   4   5       15.12        9.98      1.58 o 
   2   4   5        0.96        5.96      1.38 o 
   3   4   5      692.14      636.99     37.62 o 
   4   4   5      317.53      323.29      7.02 o 
   5   4   5      284.45      226.78     39.98 o 
   6   4   5       36.75       29.54      8.25 o 
   7   4   5      118.83      122.48      6.30 o 
   8   4   5        0.98       -0.65      1.50 o 
   9   4   5       17.32       19.06      3.79 o 
  10   4   5      289.20      282.56      8.29 o 
  11   4   5      369.95      364.83     36.43 o 
  12   4   5      325.72      337.77     19.93 o 
  13   4   5        5.77        4.73      2.19 o 
  14   4   5       36.92       35.76      7.57 o 
  15   4   5       22.84       27.30     13.74 o 
  16   4   5       59.77       58.70      9.46 o 
  17   4   5        2.00        1.62      2.85 o 
 -15   5   5       61.37       81.90     12.00 o 
 -14   5   5       18.42       22.74      3.94 o 
 -13   5   5        1.61        2.68      2.49 o 
 -12   5   5        7.49        9.09      2.70 o 
 -11   5   5        5.40        2.90      2.24 o 
 -10   5   5       92.03       72.48      7.23 o 
  -9   5   5      256.10      273.26      9.50 o 
  -8   5   5      223.88      215.28      7.51 o 
  -7   5   5       15.41        6.79      2.71 o 
  -6   5   5      204.97      209.86     10.07 o 
  -5   5   5      114.12      110.71      6.15 o 
  -4   5   5        3.82        5.24      2.19 o 
  -3   5   5       11.89        9.69      3.05 o 
  -2   5   5       48.23       47.01      6.94 o 
  -1   5   5       12.45       12.04      1.86 o 
   0   5   5       65.80       68.16      4.20 o 
   1   5   5      256.88      246.68      8.71 o 
   2   5   5      109.98      108.70      6.28 o 
   3   5   5        1.54        4.16      1.83 o 
   4   5   5       71.48       66.22      7.67 o 
   5   5   5       50.52       44.79      4.61 o 
   6   5   5       15.62        8.90      5.51 o 
   7   5   5        2.57        2.87      4.32 o 
   8   5   5       33.82       34.68      7.39 o 
   9   5   5       55.87       51.72     18.27 o 
  10   5   5        0.24       -0.07      2.46 o 
  11   5   5       28.90       26.63      4.32 o 
  12   5   5       36.20       36.13      4.92 o 
  13   5   5        3.04        4.97      2.95 o 
  14   5   5        0.06        0.77      3.66 o 
 -10   6   5       23.13       12.14      4.20 o 
  -9   6   5       11.09       10.51      3.64 o 
  -8   6   5        0.56       -1.01      2.59 o 
  -7   6   5      137.14      128.02      8.12 o 
  -6   6   5      308.40      324.46      9.87 o 
  -5   6   5      439.30      482.70     12.02 o 
  -4   6   5       44.64       44.03      5.10 o 
  -3   6   5      155.37      156.77      8.82 o 
  -2   6   5        0.75        0.30      2.41 o 
  -1   6   5        1.78        1.50      2.59 o 
   0   6   5        0.33        0.63      2.45 o 
   1   6   5      153.33      163.77     10.95 o 
   2   6   5        6.24        2.96      3.49 o 
   3   6   5      104.96      111.35     10.87 o 
   4   6   5       51.63       58.08      6.40 o 
   5   6   5       22.94       24.86      4.60 o 
   6   6   5        2.48        1.07      3.05 o 
   7   6   5        1.61        2.78      3.17 o 
   8   6   5       16.65       10.42     13.21 o 
   9   6   5       40.44       28.37     11.76 o 
 -22   0   6       96.51       91.26      9.83 o 
 -21   0   6      271.50      325.22     15.00 o 
 -20   0   6      397.27      413.66     16.49 o 
 -19   0   6      356.84      376.44     26.21 o 
 -18   0   6      518.22      520.68     17.40 o 
 -17   0   6       96.48      110.74      9.39 o 
 -16   0   6      743.06      709.52     19.60 o 
 -15   0   6     1695.13     1609.43     32.63 o 
 -14   0   6      222.31      152.58     13.90 o 
 -13   0   6      404.67      358.53      5.99 o 
 -12   0   6      231.26      223.50      4.26 o 
 -11   0   6      942.10      830.22      9.42 o 
 -10   0   6        1.36        1.75      0.74 o 
  -9   0   6     2008.05     2026.93     21.76 o 
  -8   0   6      814.59      785.35      9.24 o 
  -7   0   6     1200.35     1172.28     16.55 o 
  -6   0   6     9230.86     9543.58     75.94 o 
  -5   0   6     5494.27     5667.09     43.04 o 
  -4   0   6       74.87       83.24      1.87 o 
  -3   0   6       27.01       15.20      1.06 o 
  -2   0   6       14.81        8.39      0.75 o 
  -1   0   6     1868.82     1845.07     15.97 o 
   0   0   6      232.38      233.90      2.73 o 
   1   0   6     6626.61     6310.37     40.14 o 
   2   0   6      521.82      485.16      5.07 o 
   3   0   6      811.60      836.81      7.09 o 
   4   0   6     3628.63     3487.75     23.58 o 
   5   0   6     1025.31     1040.35     10.14 o 
   6   0   6      550.96      619.69      6.19 o 
   7   0   6      207.02      199.17      3.23 o 
   8   0   6      598.08      725.13      7.30 o 
   9   0   6      562.57      570.22      6.83 o 
  10   0   6      515.27      537.13      6.79 o 
  11   0   6      576.24      559.02      7.19 o 
  12   0   6      173.58      149.52      5.55 o 
  13   0   6      899.57      847.87     10.28 o 
  14   0   6      125.81      118.47      7.01 o 
  15   0   6      252.96      250.53      7.70 o 
  16   0   6       59.71       51.19      4.93 o 
  17   0   6      142.17      145.93      8.80 o 
  18   0   6        1.72        2.88      2.40 o 
  19   0   6       37.41       39.41      5.28 o 
  20   0   6      169.23      188.52     10.40 o 
  21   0   6       38.54       31.02      6.28 o 
 -22   1   6      179.91      220.60     27.02 o 
 -21   1   6      184.55      202.15     15.15 o 
 -20   1   6       27.21       40.33     18.14 o 
 -19   1   6       43.61       51.45     14.89 o 
 -18   1   6       14.87       13.44      2.80 o 
 -17   1   6       44.46       41.62      7.03 o 
 -16   1   6        0.63       -1.35      1.57 o 
 -15   1   6       12.90       15.25      3.03 o 
 -14   1   6      202.29      183.81      6.76 o 
 -13   1   6      265.35      244.80     15.01 o 
 -12   1   6      234.17      221.57     10.93 o 
 -11   1   6      861.66      830.50     17.00 o 
 -10   1   6      210.44      219.88     12.89 o 
  -9   1   6        4.24       11.84      1.40 o 
  -8   1   6      199.53      220.24      4.45 o 
  -7   1   6      150.28      172.04      2.16 o 
  -6   1   6       95.29      110.61      1.96 o 
  -5   1   6      483.88      496.00      3.85 o 
  -4   1   6       45.39       39.99      1.12 o 
  -3   1   6     2618.21     2646.34     31.96 o 
  -2   1   6      233.92      239.76      5.95 o 
  -1   1   6       27.55       40.73      1.01 o 
   0   1   6       89.82       75.55      1.69 o 
   1   1   6      688.18      733.82     15.84 o 
   2   1   6      504.91      518.69     14.40 o 
   3   1   6        2.73        6.47      1.02 o 
   4   1   6       35.47       46.96      7.87 o 
   5   1   6        8.78       20.90      3.29 o 
   6   1   6       51.00       41.93      1.16 o 
   7   1   6      126.25      130.32      1.80 o 
   8   1   6      106.78      131.06      5.44 o 
   9   1   6      210.77      229.53      6.29 o 
  10   1   6       80.93       76.18      2.47 o 
  11   1   6        6.81        4.06      1.26 o 
  12   1   6      138.77      134.50      7.01 o 
  13   1   6      361.92      369.67      6.00 o 
  14   1   6       36.05       44.17      4.02 o 
  15   1   6      121.92      158.99     34.40 o 
  16   1   6      150.44      152.50      5.22 o 
  17   1   6       50.40       36.86      4.29 o 
  18   1   6       32.94       31.90     11.78 o 
  19   1   6        2.13        4.53      2.35 o 
  20   1   6       11.84        6.53      2.41 o 
 -21   2   6       52.14       47.70      7.30 o 
 -20   2   6       35.59       36.48     12.45 o 
 -19   2   6       16.11       18.98      3.42 o 
 -18   2   6      275.85      296.80     12.23 o 
 -17   2   6      280.58      276.99     24.66 o 
 -16   2   6      399.80      393.37     12.73 o 
 -15   2   6      105.97      117.88      5.09 o 
 -14   2   6      142.88      146.27      4.93 o 
 -13   2   6      144.23      126.99      8.02 o 
 -12   2   6      164.66      156.41      5.89 o 
 -11   2   6      102.19      114.47      4.03 o 
 -10   2   6      217.55      208.41      3.80 o 
  -9   2   6      196.92      181.74      5.43 o 
  -8   2   6     3668.68     3651.48     22.31 o 
  -7   2   6      287.11      302.32      6.24 o 
  -6   2   6      373.87      358.70      3.68 o 
  -5   2   6      844.62      843.14      8.54 o 
  -4   2   6      134.01      147.20      2.25 o 
  -3   2   6        2.37        2.61      0.86 o 
  -2   2   6     1194.70     1238.68     12.54 o 
  -1   2   6        7.64        4.60      1.25 o 
   0   2   6       91.14       92.88      8.30 o 
   1   2   6     4780.48     5100.78     42.34 o 
   2   2   6     4332.01     4385.71     23.56 o 
   3   2   6      557.14      621.00      4.72 o 
   4   2   6      502.90      518.00     10.43 o 
   5   2   6     1593.42     1525.63      9.49 o 
   6   2   6        0.17        0.36      0.45 o 
   7   2   6       39.52       46.02      2.99 o 
   8   2   6      532.46      518.79     16.69 o 
   9   2   6        7.77       14.08      2.35 o 
  10   2   6      218.07      217.76      4.34 o 
  11   2   6     1054.98      932.38     63.54 o 
  12   2   6      215.80      266.61     35.72 o 
  13   2   6       22.02       24.44      4.76 o 
  14   2   6      108.91       95.23     15.50 o 
  15   2   6      109.53       94.50      5.02 o 
  16   2   6       13.64       12.32      2.01 o 
  17   2   6       79.62       88.25      6.08 o 
  18   2   6      274.79      303.56     13.70 o 
  19   2   6        9.70        5.50      2.19 o 
  20   2   6       28.59       30.94      5.11 o 
 -20   3   6      331.90      349.89     26.08 o 
 -19   3   6        0.29       -2.57      2.65 o 
 -18   3   6        0.90        3.01      2.55 o 
 -17   3   6        6.41        3.90      3.04 o 
 -16   3   6        4.31        3.33      2.27 o 
 -15   3   6        1.02       -0.48      1.71 o 
 -14   3   6     1088.76     1137.35     23.66 o 
 -13   3   6      147.66      150.84     12.52 o 
 -12   3   6        1.19        1.42      1.76 o 
 -11   3   6      639.28      619.53     11.71 o 
 -10   3   6     1053.34     1071.72     16.24 o 
  -9   3   6      165.54      185.73      9.71 o 
  -8   3   6       55.77       70.31      5.85 o 
  -7   3   6        0.04        0.31      1.09 o 
  -6   3   6      266.41      273.73      5.68 o 
  -5   3   6       60.23       63.64      2.30 o 
  -4   3   6     1505.46     1505.49     21.31 o 
  -3   3   6       87.30       88.88      1.66 o 
  -2   3   6      188.87      167.77      2.40 o 
  -1   3   6      646.19      654.75      5.19 o 
   0   3   6      331.27      311.52      4.36 o 
   1   3   6      143.71      145.27      9.46 o 
   2   3   6      459.34      465.66      8.40 o 
   3   3   6        6.66        2.04      0.81 o 
   4   3   6       19.16       13.83      2.17 o 
   5   3   6      271.02      253.72      5.88 o 
   6   3   6      664.73      673.11     19.61 o 
   7   3   6      563.61      546.45      7.29 o 
   8   3   6      345.47      368.43     27.38 o 
   9   3   6       60.82       51.00      2.89 o 
  10   3   6       11.35       10.80      4.45 o 
  11   3   6       69.25       65.73      8.24 o 
  12   3   6      159.50      153.46      6.32 o 
  13   3   6      123.83      141.18      9.86 o 
  14   3   6        7.96        8.55      2.62 o 
  15   3   6       20.19       15.06      2.94 o 
  16   3   6      152.16      140.46     18.20 o 
  17   3   6      239.24      224.93     12.45 o 
  18   3   6       18.41       22.29      5.37 o 
 -18   4   6       25.03       24.49      7.39 o 
 -17   4   6      144.29      149.27     10.43 o 
 -16   4   6       42.82       48.54      4.70 o 
 -15   4   6        1.13        4.55      2.41 o 
 -14   4   6        8.99        4.00      2.42 o 
 -13   4   6        6.96        8.92      2.67 o 
 -12   4   6       63.79       55.37      8.45 o 
 -11   4   6        0.23        4.03      2.01 o 
 -10   4   6       12.33        8.78      2.30 o 
  -9   4   6      449.91      443.77     15.91 o 
  -8   4   6       10.23        8.12      2.96 o 
  -7   4   6      657.15      647.00     26.59 o 
  -6   4   6      388.16      398.63      8.36 o 
  -5   4   6       80.18       84.08      4.01 o 
  -4   4   6      223.37      205.50     19.99 o 
  -3   4   6      118.98      136.43      7.88 o 
  -2   4   6       39.39       56.39      6.11 o 
  -1   4   6       78.08       92.17      4.64 o 
   0   4   6      363.41      339.23     11.18 o 
   1   4   6      953.66      921.48     21.31 o 
   2   4   6       95.79       80.76      6.59 o 
   3   4   6       73.97       70.10      8.67 o 
   4   4   6      361.80      326.43     50.45 o 
   5   4   6      199.85      198.79     53.14 o 
   6   4   6      158.00      145.46      4.58 o 
   7   4   6      136.21      137.96      7.27 o 
   8   4   6       63.09       66.08      5.27 o 
   9   4   6       66.59       84.86     10.21 o 
  10   4   6       47.50       46.77     15.92 o 
  11   4   6       34.70       43.37      4.54 o 
  12   4   6       22.37       22.36      3.67 o 
  13   4   6       11.08        5.36      2.53 o 
  14   4   6      254.57      313.11     68.06 o 
  15   4   6       21.64       11.17      3.35 o 
  16   4   6       76.71       81.52     23.70 o 
 -15   5   6      434.03      505.69     30.16 o 
 -14   5   6      230.72      228.75     11.89 o 
 -13   5   6       79.23       63.90      5.32 o 
 -12   5   6       76.07       76.95      5.60 o 
 -11   5   6       99.36       87.86      8.48 o 
 -10   5   6      115.41      103.81      9.47 o 
  -9   5   6       49.68       45.42      6.52 o 
  -8   5   6        3.50       13.76      2.89 o 
  -7   5   6        1.16        1.76      1.75 o 
  -6   5   6      212.28      216.02      6.73 o 
  -5   5   6      610.09      599.96     25.49 o 
  -4   5   6        7.34       12.08      4.55 o 
  -3   5   6      442.15      434.69     11.93 o 
  -2   5   6      583.77      593.45     17.58 o 
  -1   5   6      658.32      634.86     18.97 o 
   0   5   6      681.36      702.46     12.38 o 
   1   5   6        4.24        1.64      1.81 o 
   2   5   6        3.59        7.06      2.93 o 
   3   5   6      216.77      220.91     29.94 o 
   4   5   6       15.12        8.45      2.78 o 
   5   5   6      111.52      126.88     17.22 o 
   6   5   6      268.12      277.81      9.72 o 
   7   5   6      128.78      134.30     16.69 o 
   8   5   6      346.74      372.81     49.79 o 
   9   5   6       33.55       28.52      6.25 o 
  10   5   6        1.75        6.41      2.89 o 
  11   5   6        4.87        4.69      2.79 o 
  12   5   6        9.66        5.67      4.05 o 
  13   5   6        0.47       -1.41      2.75 o 
 -10   6   6       31.77       43.45      7.94 o 
  -9   6   6       41.01       30.43      4.98 o 
  -8   6   6        4.88        4.74      3.06 o 
  -7   6   6       41.55       38.79      4.82 o 
  -6   6   6       10.46        4.61      2.97 o 
  -5   6   6       28.95       25.23      9.48 o 
  -4   6   6       45.49       44.19     11.85 o 
  -3   6   6       15.36       18.90      4.70 o 
  -2   6   6       36.24       14.75      4.49 o 
  -1   6   6       19.64       16.66      3.64 o 
   0   6   6       22.72       18.13      3.63 o 
   1   6   6       57.33       63.07      6.33 o 
   2   6   6        9.54        6.16      2.84 o 
   3   6   6        0.94       -0.44      2.64 o 
   4   6   6        0.01        1.19      2.78 o 
   5   6   6        0.01        2.62      2.81 o 
   6   6   6       32.68       30.21     17.06 o 
   7   6   6       32.42       40.92     10.74 o 
   8   6   6       65.96       62.81      6.42 o 
 -22   1   7       92.38       99.19      8.58 o 
 -21   1   7      117.66      113.98      7.46 o 
 -20   1   7       57.72       55.88      5.16 o 
 -19   1   7      125.19      123.64      9.25 o 
 -18   1   7        7.22       11.58      3.23 o 
 -17   1   7        5.68        3.44      2.32 o 
 -16   1   7      135.57      141.21      5.84 o 
 -15   1   7      207.42      237.72      5.41 o 
 -14   1   7        2.20       -0.31      0.97 o 
 -13   1   7     1383.81     1323.09     12.54 o 
 -12   1   7      353.26      339.58      4.94 o 
 -11   1   7        1.12        1.57      0.71 o 
 -10   1   7      715.73      707.56      8.66 o 
  -9   1   7      668.01      661.88      5.36 o 
  -8   1   7      700.22      789.45      5.91 o 
  -7   1   7     1739.62     1769.79     10.38 o 
  -6   1   7      130.66      123.33      1.80 o 
  -5   1   7     2657.98     2724.21     17.77 o 
  -4   1   7      262.81      234.89      4.51 o 
  -3   1   7     1937.21     1899.85     10.83 o 
  -2   1   7     1126.79     1132.66      6.83 o 
  -1   1   7     2005.09     2301.20     12.34 o 
   0   1   7      380.11      357.87      7.98 o 
   1   1   7       91.69       81.43      1.35 o 
   2   1   7      842.29      850.38      6.86 o 
   3   1   7     2281.44     2223.56     11.58 o 
   4   1   7      616.45      584.26     14.46 o 
   5   1   7      244.71      213.02     16.54 o 
   6   1   7     1102.32     1103.78      6.75 o 
   7   1   7      347.46      338.12      4.18 o 
   8   1   7      347.89      355.42      3.50 o 
   9   1   7       26.67       31.61      1.49 o 
  10   1   7       22.20       22.13      1.48 o 
  11   1   7      395.81      393.61     10.20 o 
  12   1   7      338.51      338.34     24.50 o 
  13   1   7      442.00      407.35     24.85 o 
  14   1   7     1099.86     1087.27     17.88 o 
  15   1   7       81.87       89.83      4.04 o 
  16   1   7       29.07       35.09      3.23 o 
  17   1   7      260.54      258.07      6.70 o 
  18   1   7       78.19      100.23     16.64 o 
  19   1   7        3.30        3.58      2.16 o 
  20   1   7       88.15       74.04     10.71 o 
 -21   2   7       71.38       81.62     30.27 o 
 -20   2   7      137.22      131.40     11.16 o 
 -19   2   7      173.44      188.86      9.54 o 
 -18   2   7       11.38       12.88      5.51 o 
 -17   2   7      277.66      261.99     10.82 o 
 -16   2   7        7.13        5.39      1.90 o 
 -15   2   7       92.09       90.48     12.49 o 
 -14   2   7       66.20       50.75      6.73 o 
 -13   2   7        0.00        1.10      1.33 o 
 -12   2   7      572.56      523.39     16.54 o 
 -11   2   7      209.39      195.23      7.06 o 
 -10   2   7      592.38      590.91     13.68 o 
  -9   2   7     1311.83     1326.37     50.24 o 
  -8   2   7      169.69      171.63      9.18 o 
  -7   2   7        7.39       14.37      3.13 o 
  -6   2   7      538.41      514.00      6.03 o 
  -5   2   7       20.44       17.03      1.26 o 
  -4   2   7       10.60       21.36      1.04 o 
  -3   2   7      337.15      364.12      7.40 o 
  -2   2   7       75.78       99.73      4.65 o 
  -1   2   7     2743.12     2816.65     18.32 o 
   0   2   7     1158.77     1257.93     20.83 o 
   1   2   7      229.25      286.85      2.86 o 
   2   2   7     4965.52     5161.35     26.71 o 
   3   2   7      672.52      700.77      4.95 o 
   4   2   7        0.52        0.57      0.43 o 
   5   2   7       35.78       55.03      3.36 o 
   6   2   7       52.10       45.36      1.77 o 
   7   2   7       34.56       32.66      2.18 o 
   8   2   7       33.09       40.96      4.09 o 
   9   2   7      344.23      314.48      4.91 o 
  10   2   7      173.25      156.34     10.03 o 
  11   2   7        0.72        3.08      1.23 o 
  12   2   7      635.15      634.89     20.05 o 
  13   2   7        0.40        3.30      1.31 o 
  14   2   7      285.55      235.44      6.10 o 
  15   2   7       23.35       24.01      3.76 o 
  16   2   7       54.96       57.96      7.74 o 
  17   2   7       61.88       57.15      7.86 o 
  18   2   7      123.33      146.20     22.56 o 
  19   2   7       16.45       14.93      2.94 o 
 -19   3   7       12.57       15.75      6.05 o 
 -18   3   7       72.95       70.02      5.32 o 
 -17   3   7       59.94       54.73      4.51 o 
 -16   3   7       53.91       59.84      4.66 o 
 -15   3   7       16.55       17.50      3.83 o 
 -14   3   7      111.78      102.58      5.66 o 
 -13   3   7        7.66        8.36      2.22 o 
 -12   3   7      734.17      807.45     42.37 o 
 -11   3   7       23.56       10.43      4.17 o 
 -10   3   7        9.39        3.92      2.16 o 
  -9   3   7       11.02       18.26      2.40 o 
  -8   3   7     1469.01     1462.22     19.04 o 
  -7   3   7       37.88       44.92      3.36 o 
  -6   3   7      108.13      123.22      4.53 o 
  -5   3   7       12.02       14.03      2.17 o 
  -4   3   7      475.40      434.44     23.13 o 
  -3   3   7      161.26      167.56      8.67 o 
  -2   3   7      104.05      107.64      4.40 o 
  -1   3   7      118.62      122.79      4.50 o 
   0   3   7      433.94      465.93      9.38 o 
   1   3   7      253.57      229.08      4.22 o 
   2   3   7     1224.94     1123.03     48.88 o 
   3   3   7       48.33       59.54      6.93 o 
   4   3   7       86.48      105.14     10.43 o 
   5   3   7     2560.23     2537.24     84.12 o 
   6   3   7      765.14      712.98     48.76 o 
   7   3   7      680.21      704.14     11.65 o 
   8   3   7       22.50       23.05      2.25 o 
   9   3   7        0.20        0.77      1.30 o 
  10   3   7       33.08       21.55      2.67 o 
  11   3   7      148.45      143.77      7.90 o 
  12   3   7       53.84       69.09      9.35 o 
  13   3   7       76.85       79.91      7.64 o 
  14   3   7      124.82      112.48      8.75 o 
  15   3   7      355.95      380.95     27.23 o 
  16   3   7        3.62        1.36      2.30 o 
  17   3   7       10.01        9.36      2.68 o 
  18   3   7       36.36       33.46      9.85 o 
 -17   4   7        5.40        3.81      2.76 o 
 -16   4   7      139.10      143.25     16.13 o 
 -15   4   7        7.11        8.44      2.82 o 
 -14   4   7       15.10       20.01      4.41 o 
 -13   4   7        2.12       -1.38      1.90 o 
 -12   4   7      112.64      116.77      6.44 o 
 -11   4   7        5.56        7.12      2.85 o 
 -10   4   7      410.16      416.47     11.36 o 
  -9   4   7      358.09      341.61     12.46 o 
  -8   4   7      232.45      198.78     29.88 o 
  -7   4   7       89.21       75.98      4.24 o 
  -6   4   7      128.78      137.06     11.75 o 
  -5   4   7      214.54      200.57     20.58 o 
  -4   4   7      364.17      340.37     19.20 o 
  -3   4   7       69.31       90.51     20.82 o 
  -2   4   7      979.36      984.54     15.08 o 
  -1   4   7     1275.86     1294.57     29.50 o 
   0   4   7      387.34      386.02      9.46 o 
   1   4   7      231.47      245.89      6.95 o 
   2   4   7      210.28      193.78     17.63 o 
   3   4   7      375.26      370.40     13.05 o 
   4   4   7       40.98       35.79      9.19 o 
   5   4   7       45.36       41.09      5.19 o 
   6   4   7      263.62      251.65     10.09 o 
   7   4   7      471.49      452.69     11.85 o 
   8   4   7      352.57      355.04     41.99 o 
   9   4   7      440.59      393.88     11.37 o 
  10   4   7       11.50       13.13      3.05 o 
  11   4   7      122.83      126.49      7.64 o 
  12   4   7      207.90      212.02     13.75 o 
  13   4   7      336.63      368.35     16.58 o 
  14   4   7        3.39        3.99      4.46 o 
  15   4   7       12.20        8.81      3.39 o 
  16   4   7        0.53       21.02      4.39 o 
 -14   5   7        2.63        4.43      2.87 o 
 -13   5   7        0.62        2.19      2.69 o 
 -12   5   7       66.19       59.17      9.95 o 
 -11   5   7       52.20       40.63      4.91 o 
 -10   5   7       40.01       34.59      5.38 o 
  -9   5   7        0.34        0.11      2.39 o 
  -8   5   7       74.01       68.76      5.76 o 
  -7   5   7       54.73       46.67      6.54 o 
  -6   5   7        0.05       -0.69      2.13 o 
  -5   5   7       71.47       70.62     16.54 o 
  -4   5   7        0.42       -0.88      1.91 o 
  -3   5   7       37.68       35.67      5.82 o 
  -2   5   7        2.69        3.10      2.07 o 
  -1   5   7       53.57       66.48      6.47 o 
   0   5   7        0.00        0.09      1.83 o 
   1   5   7       15.52       14.42      5.20 o 
   2   5   7       29.93       29.02      5.22 o 
   3   5   7       14.66       10.39      2.50 o 
   4   5   7        7.79        4.47      2.13 o 
   5   5   7       63.54       64.00     10.51 o 
   6   5   7        2.58        7.70      3.53 o 
   7   5   7        5.09        4.42      2.51 o 
   8   5   7       88.43       94.99     29.10 o 
   9   5   7       49.26       35.88      5.86 o 
  10   5   7        0.92       -0.26      2.45 o 
  11   5   7        1.03        1.49      2.74 o 
  12   5   7       49.03       36.21      5.01 o 
  13   5   7        0.08       -0.80      2.95 o 
  -9   6   7       50.67       42.03      7.38 o 
  -8   6   7       63.40       62.46      6.42 o 
  -7   6   7       18.88       13.44      3.74 o 
  -6   6   7       30.78       23.88      3.81 o 
  -5   6   7       32.68       28.85      4.73 o 
  -4   6   7       26.66       11.13      3.76 o 
  -3   6   7       40.24       35.92      9.36 o 
  -2   6   7      188.35      181.52     10.55 o 
  -1   6   7       75.86       82.04      6.72 o 
   0   6   7      123.01      159.18     27.84 o 
   1   6   7       29.82       33.70      7.13 o 
   2   6   7       14.89       21.02      5.19 o 
   3   6   7      143.31      132.88      8.22 o 
   4   6   7        8.81        9.24      4.13 o 
   5   6   7       57.71       48.70      7.31 o 
   6   6   7       11.42        7.03      7.09 o 
   7   6   7      145.94      150.26     17.17 o 
   8   6   7      278.72      322.52     22.81 o 
 -22   0   8        9.18        4.39      3.95 o 
 -21   0   8       17.16        8.06      4.06 o 
 -20   0   8      186.23      186.13     11.04 o 
 -19   0   8      684.43      630.89     20.18 o 
 -18   0   8      452.96      520.93     17.44 o 
 -17   0   8      801.96      844.28     22.53 o 
 -16   0   8      571.57      479.49     15.36 o 
 -15   0   8      155.10      123.87      7.25 o 
 -14   0   8       93.36      118.93      6.89 o 
 -13   0   8      536.98      532.64     23.73 o 
 -12   0   8      727.93      620.27      9.38 o 
 -11   0   8     1009.33     1025.52     14.96 o 
 -10   0   8      941.41      899.29     10.44 o 
  -9   0   8       90.85       87.59      3.44 o 
  -8   0   8      889.24      847.50      9.59 o 
  -7   0   8       55.97       43.31      2.03 o 
  -6   0   8       57.76       69.14      2.10 o 
  -5   0   8      176.30      203.99      3.20 o 
  -4   0   8      421.92      470.98      5.58 o 
  -3   0   8      262.13      227.41      3.49 o 
  -2   0   8      200.12      182.71      3.02 o 
  -1   0   8     1576.14     1421.01     13.70 o 
   0   0   8     1959.16     1954.23     14.15 o 
   1   0   8      148.98      154.42      2.62 o 
   2   0   8     1562.96     1576.38     12.06 o 
   3   0   8      631.62      713.99      6.99 o 
   4   0   8      360.95      414.90      4.80 o 
   5   0   8      353.30      355.26      4.66 o 
   6   0   8     1539.23     1633.16     13.15 o 
   7   0   8      165.58      206.51      3.75 o 
   8   0   8     2100.03     2110.16     17.58 o 
   9   0   8      891.09      926.96      9.83 o 
  10   0   8       16.49       10.13      1.52 o 
  11   0   8        7.69        9.73      1.44 o 
  12   0   8        1.64        5.79      1.44 o 
  13   0   8      291.85      277.03      7.09 o 
  14   0   8        7.67        2.14      1.88 o 
  15   0   8       71.90       94.43      6.72 o 
  16   0   8     1116.33     1173.96     20.17 o 
  17   0   8       45.12       40.14      5.11 o 
  18   0   8      554.70      560.30     18.37 o 
  19   0   8      188.53      209.00     10.95 o 
  20   0   8      128.40      123.69     11.22 o 
 -21   1   8       80.96       89.44      6.79 o 
 -20   1   8       47.74       48.59      4.82 o 
 -19   1   8       35.58       39.91      4.95 o 
 -18   1   8       55.86       52.70      5.30 o 
 -17   1   8      318.38      310.96      9.07 o 
 -16   1   8       17.73       10.93      3.83 o 
 -15   1   8        2.17        6.85      2.39 o 
 -14   1   8      220.28      187.63      6.01 o 
 -13   1   8        8.75        5.91      1.38 o 
 -12   1   8       37.10       23.42      2.90 o 
 -11   1   8       62.36       53.58      2.23 o 
 -10   1   8       25.97       14.42      1.10 o 
  -9   1   8        1.41        2.26      0.59 o 
  -8   1   8       56.11       74.04      2.58 o 
  -7   1   8     1274.62     1391.18     23.60 o 
  -6   1   8        1.18        0.25      0.43 o 
  -5   1   8      326.49      368.11     13.70 o 
  -4   1   8      950.25      961.12     18.57 o 
  -3   1   8        7.07        4.91      0.58 o 
  -2   1   8       22.42       17.38      1.70 o 
  -1   1   8        0.11        2.92      0.60 o 
   0   1   8      521.54      578.54      4.45 o 
   1   1   8      331.55      366.20      3.10 o 
   2   1   8     1207.79     1330.83     10.38 o 
   3   1   8       29.69       30.58      0.99 o 
   4   1   8      180.78      171.58      2.02 o 
   5   1   8      142.97      150.67      3.66 o 
   6   1   8       82.82      101.24     10.76 o 
   7   1   8        9.09        9.53      2.01 o 
   8   1   8        2.03        2.73      0.63 o 
   9   1   8      283.89      305.21      5.44 o 
  10   1   8       23.26       25.33      5.77 o 
  11   1   8        5.62        3.91      0.95 o 
  12   1   8      574.65      586.00     21.01 o 
  13   1   8      357.20      325.90     20.49 o 
  14   1   8       11.79       17.16      3.25 o 
  15   1   8       50.50       52.91     10.79 o 
  16   1   8        2.33        0.62      1.44 o 
  17   1   8        6.62        4.77      3.03 o 
  18   1   8       45.16       58.97      7.90 o 
  19   1   8       12.58        5.90      4.47 o 
  20   1   8        4.47        1.71      2.90 o 
 -21   2   8      533.09      576.21     80.48 o 
 -20   2   8      270.46      287.41     24.67 o 
 -19   2   8      143.55      143.81      9.18 o 
 -18   2   8      617.38      649.49     48.76 o 
 -17   2   8      245.29      246.79      7.91 o 
 -16   2   8       64.71       52.58      4.15 o 
 -15   2   8       59.58       58.54      4.44 o 
 -14   2   8       24.84       24.18      2.83 o 
 -13   2   8      269.00      256.64     11.64 o 
 -12   2   8      718.36      678.97     17.33 o 
 -11   2   8     1582.45     1507.40     46.00 o 
 -10   2   8       30.40       35.29      2.42 o 
  -9   2   8      306.71      284.99     10.22 o 
  -8   2   8      610.55      556.98      6.32 o 
  -7   2   8      680.17      705.46      7.93 o 
  -6   2   8      226.06      216.17      5.39 o 
  -5   2   8      314.74      306.40      3.02 o 
  -4   2   8       54.04       45.76      1.98 o 
  -3   2   8       42.73       33.47      1.21 o 
  -2   2   8     1067.90     1094.58     13.74 o 
  -1   2   8      163.87      140.48      3.49 o 
   0   2   8      266.93      242.18      4.59 o 
   1   2   8     2010.39     2006.92     21.55 o 
   2   2   8      356.95      381.30     13.57 o 
   3   2   8      460.87      493.63     12.44 o 
   4   2   8        0.20        2.84      0.50 o 
   5   2   8      664.69      707.26      5.58 o 
   6   2   8      398.56      410.64     22.02 o 
   7   2   8      168.60      170.31      3.79 o 
   8   2   8        3.70        6.03      1.62 o 
   9   2   8      142.86      156.03      4.20 o 
  10   2   8       82.77       94.96     18.23 o 
  11   2   8      115.38      117.61      4.34 o 
  12   2   8      192.10      161.64     14.80 o 
  13   2   8        3.33        8.82      2.43 o 
  14   2   8       73.42       72.80     14.40 o 
  15   2   8      258.77      243.43      9.73 o 
  16   2   8      234.27      244.42      7.37 o 
  17   2   8       38.69       43.00      3.60 o 
  18   2   8       13.86       13.48      2.65 o 
  19   2   8      443.69      563.76     40.29 o 
 -19   3   8       44.14       42.42      6.86 o 
 -18   3   8       32.25       33.82      3.99 o 
 -17   3   8      102.88      100.40      6.33 o 
 -16   3   8       98.37       81.29     11.45 o 
 -15   3   8      548.98      530.82     13.35 o 
 -14   3   8      190.56      188.89      7.17 o 
 -13   3   8        0.27        8.12      2.45 o 
 -12   3   8      586.02      565.67     11.46 o 
 -11   3   8      241.56      254.61     11.32 o 
 -10   3   8      195.79      197.31      6.29 o 
  -9   3   8       12.38       22.10      4.68 o 
  -8   3   8       19.42       26.34      2.66 o 
  -7   3   8        6.98        5.21      1.61 o 
  -6   3   8     1546.92     1476.31     25.46 o 
  -5   3   8      825.73      846.18     11.24 o 
  -4   3   8       22.14       27.59      2.54 o 
  -3   3   8      479.59      466.70     13.83 o 
  -2   3   8      108.24      109.11      2.95 o 
  -1   3   8      285.98      310.96     12.52 o 
   0   3   8      133.85      158.45      3.99 o 
   1   3   8      664.39      609.72     30.97 o 
   2   3   8       58.56       48.16     10.43 o 
   3   3   8       12.49       26.37      3.19 o 
   4   3   8     2348.25     2268.16    104.40 o 
   5   3   8       41.28       59.09     11.25 o 
   6   3   8      857.20      819.38     22.70 o 
   7   3   8      435.30      438.76     26.65 o 
   8   3   8        8.80        6.86      1.66 o 
   9   3   8        2.07        0.44      1.30 o 
  10   3   8        5.25        7.15      3.14 o 
  11   3   8      218.68      221.23     11.38 o 
  12   3   8       11.94        9.05      2.32 o 
  13   3   8       51.48       40.52      3.82 o 
  14   3   8       55.81       50.88      4.73 o 
  15   3   8       88.77       98.96      5.53 o 
  16   3   8       11.98       16.15      4.56 o 
  17   3   8        1.58        1.44      2.18 o 
 -17   4   8        0.62       -1.11      2.65 o 
 -16   4   8       62.31       51.19      5.99 o 
 -15   4   8      200.43      179.49      7.97 o 
 -14   4   8        0.05       -0.99      1.94 o 
 -13   4   8       33.54       33.26      4.11 o 
 -12   4   8        3.15        1.99      2.03 o 
 -11   4   8      204.82      220.05     17.51 o 
 -10   4   8        0.11        0.61      1.75 o 
  -9   4   8       22.00        8.63      2.67 o 
  -8   4   8      237.02      231.36      7.22 o 
  -7   4   8       38.87       35.67      7.67 o 
  -6   4   8       47.75       53.41      5.76 o 
  -5   4   8      142.73      124.41     13.21 o 
  -4   4   8       15.48        8.10      3.91 o 
  -3   4   8      112.06      102.86     14.48 o 
  -2   4   8        7.28        7.53      1.91 o 
  -1   4   8        0.43        1.19      1.43 o 
   0   4   8        5.55        2.51      1.49 o 
   1   4   8       26.94       28.76      3.05 o 
   2   4   8      221.21      206.50      6.50 o 
   3   4   8       37.03       34.79      6.63 o 
   4   4   8        2.84        3.76      1.22 o 
   5   4   8      140.70      144.64      6.18 o 
   6   4   8       66.68       58.15      4.33 o 
   7   4   8       58.69       46.28      7.67 o 
   8   4   8      110.79      101.53     13.94 o 
   9   4   8       45.00       43.95      4.62 o 
  10   4   8       11.61       10.33      3.69 o 
  11   4   8       59.76       63.15      5.85 o 
  12   4   8       11.76       13.34      4.16 o 
  13   4   8       29.52       19.33      4.13 o 
  14   4   8       34.61       30.71      6.57 o 
  15   4   8      146.70      180.93     55.56 o 
 -14   5   8      157.13      162.42     11.43 o 
 -13   5   8      708.38      739.48     17.73 o 
 -12   5   8      227.08      215.35     22.76 o 
 -11   5   8       36.07       32.75      4.45 o 
 -10   5   8        2.00       -1.55      2.04 o 
  -9   5   8       21.91       12.81      5.17 o 
  -8   5   8        5.40        6.83      2.85 o 
  -7   5   8      152.66      177.64     25.42 o 
  -6   5   8       61.11       63.74     10.67 o 
  -5   5   8      108.86      100.37     12.24 o 
  -4   5   8      345.74      361.58     18.04 o 
  -3   5   8        2.03        2.13      2.61 o 
  -2   5   8        7.97        1.64      2.57 o 
  -1   5   8        7.81        3.40      2.50 o 
   0   5   8       17.76       22.19      4.71 o 
   1   5   8       38.16       32.22      4.02 o 
   2   5   8        0.83        1.14      1.87 o 
   3   5   8      172.92      178.02     11.67 o 
   4   5   8       87.12       94.64      5.79 o 
   5   5   8      116.69      128.89      7.72 o 
   6   5   8       18.77       25.39      3.83 o 
   7   5   8        0.98        0.66      2.33 o 
   8   5   8        9.40        2.95      2.54 o 
   9   5   8       68.00       59.67      5.64 o 
  10   5   8       17.71       20.19      4.02 o 
  11   5   8      103.66       98.63      7.56 o 
  12   5   8      496.95      504.27     48.37 o 
  -8   6   8        1.88        5.94      3.50 o 
  -7   6   8       88.30       89.08     11.18 o 
  -6   6   8        3.06       -0.27      2.24 o 
  -5   6   8        8.38        6.38      3.26 o 
  -4   6   8        7.40        5.47      3.59 o 
  -3   6   8       89.26       84.32     11.89 o 
  -2   6   8        2.25        0.63      2.53 o 
  -1   6   8        1.81       12.27      5.32 o 
   0   6   8        0.46        1.81      2.47 o 
   1   6   8      107.39       92.28     15.61 o 
   2   6   8        0.00        0.23      2.90 o 
   3   6   8       61.02       42.58      5.69 o 
   4   6   8        0.57       -2.11      2.82 o 
   5   6   8       27.83       21.91      6.56 o 
   6   6   8        8.15       17.02      9.11 o 
   7   6   8        2.53       14.11      5.85 o 
 -21   1   9        9.22       11.75      3.69 o 
 -20   1   9      348.35      377.27     30.50 o 
 -19   1   9       31.37       26.53      3.97 o 
 -18   1   9      206.52      196.90      7.48 o 
 -17   1   9      596.55      605.77     13.14 o 
 -16   1   9      310.71      300.26      8.57 o 
 -15   1   9      575.29      587.27     15.81 o 
 -14   1   9      646.07      684.32      9.02 o 
 -13   1   9       93.95       66.34      2.83 o 
 -12   1   9       23.81       33.29      2.05 o 
 -11   1   9       72.81       79.37      2.62 o 
 -10   1   9     1165.76     1131.40     10.47 o 
  -9   1   9      230.20      227.17      3.84 o 
  -8   1   9      975.82      947.20      9.47 o 
  -7   1   9     1522.62     1487.56      9.61 o 
  -6   1   9      425.94      410.91      4.42 o 
  -5   1   9     1761.10     1752.66     11.02 o 
  -4   1   9      784.67      803.88      5.99 o 
  -3   1   9      195.85      203.49      3.63 o 
  -2   1   9       48.76       60.52      1.83 o 
  -1   1   9      178.87      166.06      2.17 o 
   0   1   9       27.10       22.63      0.96 o 
   1   1   9     2481.70     2629.75     48.04 o 
   2   1   9     2556.23     2567.68     14.20 o 
   3   1   9      233.13      216.09     16.15 o 
   4   1   9      663.93      667.16      4.85 o 
   5   1   9     2472.70     2397.56     13.00 o 
   6   1   9      316.82      297.52      3.48 o 
   7   1   9       27.29       34.37      3.85 o 
   8   1   9       11.78        9.44      0.99 o 
   9   1   9      264.96      250.43      3.76 o 
  10   1   9       17.40       18.07      1.36 o 
  11   1   9      328.86      339.36      5.77 o 
  12   1   9      416.87      389.75     34.39 o 
  13   1   9        0.15       -0.49      1.10 o 
  14   1   9      489.23      488.63      8.21 o 
  15   1   9       61.75       65.87     17.66 o 
  16   1   9       27.83       46.98      9.38 o 
  17   1   9        0.28        4.30      2.05 o 
  18   1   9       63.89       71.96      5.52 o 
  19   1   9        2.05       10.05      4.20 o 
 -20   2   9      125.20      102.67     21.69 o 
 -19   2   9       16.66       13.54     16.59 o 
 -18   2   9      131.40      125.11     16.47 o 
 -17   2   9        0.37        0.45      2.07 o 
 -16   2   9        2.92        2.01      1.98 o 
 -15   2   9        2.86        3.31      1.86 o 
 -14   2   9      183.94      170.99      5.95 o 
 -13   2   9       81.17       77.06     10.11 o 
 -12   2   9      121.58      134.91      5.29 o 
 -11   2   9        3.73        4.17      1.59 o 
 -10   2   9     1550.13     1460.13     18.97 o 
  -9   2   9      254.97      240.07      6.66 o 
  -8   2   9     1069.10     1053.29     18.57 o 
  -7   2   9       43.09       53.72      2.91 o 
  -6   2   9      170.66      163.35      4.25 o 
  -5   2   9      264.05      276.36      3.42 o 
  -4   2   9        0.67        0.28      0.40 o 
  -3   2   9      727.71      739.71      6.65 o 
  -2   2   9      267.54      302.58      3.10 o 
  -1   2   9      364.32      365.69      5.16 o 
   0   2   9      736.21      760.08     12.02 o 
   1   2   9      332.22      337.71      4.13 o 
   2   2   9      326.23      369.55      7.23 o 
   3   2   9      104.92      144.05     13.27 o 
   4   2   9      271.62      305.94     12.92 o 
   5   2   9      285.17      264.36     12.86 o 
   6   2   9      263.89      279.47      4.53 o 
   7   2   9      601.67      575.40      8.95 o 
   8   2   9      309.47      324.75      6.06 o 
   9   2   9        7.17        5.48      3.73 o 
  10   2   9      113.72      108.95      6.09 o 
  11   2   9        3.33        2.04      1.32 o 
  12   2   9       73.56       67.50      3.94 o 
  13   2   9       14.19       12.53      2.48 o 
  14   2   9        2.21        3.42      1.76 o 
  15   2   9       47.34       39.28      5.13 o 
  16   2   9      328.87      298.42     16.06 o 
  17   2   9       23.95       24.19      3.66 o 
  18   2   9        0.73        1.69      2.56 o 
 -19   3   9       36.18       25.18     17.34 o 
 -18   3   9       14.90       12.92      3.16 o 
 -17   3   9      152.65      169.38      8.99 o 
 -16   3   9       81.71       86.73      7.49 o 
 -15   3   9      318.29      327.51     12.91 o 
 -14   3   9       19.28       23.75      3.15 o 
 -13   3   9      377.49      361.44      9.22 o 
 -12   3   9       26.52       28.10      3.22 o 
 -11   3   9      195.96      186.39      6.30 o 
 -10   3   9      281.64      261.82     12.41 o 
  -9   3   9       60.84       60.61      4.50 o 
  -8   3   9      500.88      452.87     16.95 o 
  -7   3   9      718.87      751.58     36.45 o 
  -6   3   9     1505.28     1447.15     19.05 o 
  -5   3   9      555.38      538.19     11.43 o 
  -4   3   9      103.33       92.57      5.55 o 
  -3   3   9       38.52       49.71      9.33 o 
  -2   3   9        6.72        7.25      1.80 o 
  -1   3   9      188.40      220.32      5.05 o 
   0   3   9        1.06        1.27      0.85 o 
   1   3   9        2.31        4.78      1.49 o 
   2   3   9     1018.12      993.37     20.67 o 
   3   3   9       29.64       23.17      6.10 o 
   4   3   9       32.77       57.34     12.09 o 
   5   3   9      155.05      154.20     12.25 o 
   6   3   9        9.98        8.31      5.06 o 
   7   3   9      203.36      180.59     24.45 o 
   8   3   9      150.95      159.04     13.79 o 
   9   3   9       76.64       75.13      6.80 o 
  10   3   9       84.08      108.40     20.46 o 
  11   3   9      134.59      150.87     25.62 o 
  12   3   9       40.83       43.70      4.06 o 
  13   3   9      174.72      149.70     10.91 o 
  14   3   9       10.27        6.79      2.49 o 
  15   3   9       38.92       52.98     15.51 o 
  16   3   9        7.78       12.02      7.00 o 
  17   3   9       61.86       74.03     10.71 o 
 -17   4   9       64.61       37.32      7.74 o 
 -16   4   9        1.11       -1.22      2.41 o 
 -15   4   9       13.25        9.50      2.82 o 
 -14   4   9      193.80      214.08     10.03 o 
 -13   4   9      541.84      548.58     12.46 o 
 -12   4   9       23.36       15.69      9.23 o 
 -11   4   9      281.18      281.88      9.58 o 
 -10   4   9      588.13      558.73     13.74 o 
  -9   4   9      140.55      129.37     13.77 o 
  -8   4   9       63.83       62.95     15.27 o 
  -7   4   9      234.59      215.16     36.87 o 
  -6   4   9        0.17        1.79      2.17 o 
  -5   4   9      540.52      512.37     12.20 o 
  -4   4   9      116.03      126.05     12.06 o 
  -3   4   9       96.47      115.04      6.46 o 
  -2   4   9      303.60      297.80      7.67 o 
  -1   4   9      181.42      186.90      6.35 o 
   0   4   9      506.82      465.10     11.74 o 
   1   4   9      236.64      235.59      8.61 o 
   2   4   9        1.19        6.64      1.35 o 
   3   4   9        5.29        2.97      1.69 o 
   4   4   9       87.11       93.05     18.29 o 
   5   4   9        7.48        5.08      2.03 o 
   6   4   9       14.69       14.78      6.08 o 
   7   4   9       31.15       37.68      5.13 o 
   8   4   9      159.87      155.25     11.66 o 
   9   4   9      305.60      292.78     21.93 o 
  10   4   9       12.04        8.26      7.85 o 
  11   4   9       31.76       31.61      6.24 o 
  12   4   9        0.57        0.09      2.21 o 
  13   4   9       88.76       86.77      6.96 o 
  14   4   9       15.69       14.23      4.98 o 
  15   4   9        1.53        3.91      3.00 o 
 -13   5   9        0.05       -1.30      2.99 o 
 -12   5   9        7.61        7.57      4.09 o 
 -11   5   9       91.09       95.73     12.08 o 
 -10   5   9       30.18       29.37      4.36 o 
  -9   5   9        0.35       -2.12      2.28 o 
  -8   5   9      179.19      193.78     19.06 o 
  -7   5   9       17.28       13.19      3.88 o 
  -6   5   9       19.73       13.13      6.01 o 
  -5   5   9       55.81       55.26      7.16 o 
  -4   5   9        2.24        4.37      3.04 o 
  -3   5   9       31.17       30.64      3.85 o 
  -2   5   9      107.87      108.77      6.98 o 
  -1   5   9      109.78      103.89      7.26 o 
   0   5   9       34.32       47.56      4.09 o 
   1   5   9        2.29        2.32      1.97 o 
   2   5   9      141.53      138.37     10.76 o 
   3   5   9        3.42        1.65      2.38 o 
   4   5   9       11.06        5.24      3.06 o 
   5   5   9       28.35       29.89      5.84 o 
   6   5   9        2.02        1.33      2.43 o 
   7   5   9        1.37        2.61      2.99 o 
   8   5   9       23.60       30.10     11.82 o 
   9   5   9       11.99       10.91      7.62 o 
  10   5   9       54.01       53.47      6.52 o 
  11   5   9        1.28        3.35      3.28 o 
  -7   6   9       18.18       16.13      4.34 o 
  -6   6   9       20.28       16.01      3.71 o 
  -5   6   9       33.46       38.09      6.22 o 
  -4   6   9      352.19      380.44     26.75 o 
  -3   6   9       58.97       66.36      8.60 o 
  -2   6   9      149.49      145.57     25.18 o 
  -1   6   9      127.77      154.79     29.16 o 
   0   6   9      315.55      324.17     19.15 o 
   1   6   9       88.47       82.91      6.12 o 
   2   6   9       14.92        9.06      3.27 o 
   3   6   9       12.38       11.44      3.39 o 
   4   6   9        8.00        6.33      3.54 o 
   5   6   9        0.05       -1.53      2.68 o 
   6   6   9      205.24      287.95     20.33 o 
 -21   0  10      479.18      502.61     19.23 o 
 -20   0  10      236.38      243.92     20.83 o 
 -19   0  10        0.11        2.65      3.16 o 
 -18   0  10       59.01       59.43      7.80 o 
 -17   0  10      105.04      109.99      8.62 o 
 -16   0  10      187.45      194.35      9.50 o 
 -15   0  10      417.53      400.71     18.55 o 
 -14   0  10      184.39      257.44     10.24 o 
 -13   0  10       38.95       25.58      3.89 o 
 -12   0  10     2541.33     2482.26     44.77 o 
 -11   0  10      399.82      394.80      8.80 o 
 -10   0  10      106.01      102.51      3.30 o 
  -9   0  10      396.73      438.97      6.94 o 
  -8   0  10       41.64       31.78      1.82 o 
  -7   0  10     1021.28     1055.41     10.72 o 
  -6   0  10       69.16       55.31      2.26 o 
  -5   0  10      852.78      935.95      9.68 o 
  -4   0  10     4555.03     4630.03     35.07 o 
  -3   0  10       23.64       30.55      1.62 o 
  -2   0  10     5159.19     5140.57     44.50 o 
  -1   0  10       56.32       77.59      2.20 o 
   0   0  10      681.89      819.74      7.47 o 
   1   0  10      366.30      352.60      4.27 o 
   2   0  10      291.11      308.28      4.51 o 
   3   0  10       55.58       50.08      1.89 o 
   4   0  10     2932.18     2750.78     21.30 o 
   5   0  10     1178.19     1241.35     11.58 o 
   6   0  10      888.92      821.26      8.85 o 
   7   0  10      510.05      502.70      6.65 o 
   8   0  10      264.17      253.76      5.03 o 
   9   0  10       14.02       14.98      1.65 o 
  10   0  10      146.82      159.57      4.25 o 
  11   0  10        4.41        3.89      1.76 o 
  12   0  10      315.59      324.17      7.85 o 
  13   0  10        0.16        1.18      1.83 o 
  14   0  10     1276.96     1217.06     20.42 o 
  15   0  10      271.43      265.09     11.81 o 
  16   0  10        1.56        0.74      2.62 o 
  17   0  10      212.09      216.24     12.32 o 
  18   0  10      246.88      275.76     14.42 o 
  19   0  10      309.85      312.60     21.61 o 
 -21   1  10       40.34       39.40      8.19 o 
 -20   1  10        0.66        3.45      2.98 o 
 -19   1  10      191.95      203.01     22.31 o 
 -18   1  10       62.75       69.21     24.22 o 
 -17   1  10       15.77       14.67      3.97 o 
 -16   1  10        0.02        3.23      2.42 o 
 -15   1  10        2.46        3.36      1.49 o 
 -14   1  10      282.22      263.79     13.85 o 
 -13   1  10       46.65       62.99      3.15 o 
 -12   1  10      211.97      198.66      5.78 o 
 -11   1  10      321.94      302.52     16.86 o 
 -10   1  10      159.95      136.44      8.55 o 
  -9   1  10      117.60      115.64      9.97 o 
  -8   1  10      880.50      885.98     19.22 o 
  -7   1  10      285.30      275.59      3.19 o 
  -6   1  10       24.73       22.30      1.29 o 
  -5   1  10      361.43      367.98      5.48 o 
  -4   1  10      131.96      149.20      6.47 o 
  -3   1  10      339.62      390.53      5.08 o 
  -2   1  10       75.37       72.13      1.71 o 
  -1   1  10       47.82       51.32      1.72 o 
   0   1  10     1038.91     1089.71      8.96 o 
   1   1  10      329.51      387.27     20.71 o 
   2   1  10      145.18      109.26      3.47 o 
   3   1  10      135.87      149.86      4.24 o 
   4   1  10      184.97      187.86      2.59 o 
   5   1  10       86.48       86.62      3.12 o 
   6   1  10        6.57        4.07      0.80 o 
   7   1  10      142.94      137.36      8.46 o 
   8   1  10      315.78      326.80     13.11 o 
   9   1  10      206.63      216.18      5.35 o 
  10   1  10      353.24      342.59     10.11 o 
  11   1  10      126.88      127.38      4.27 o 
  12   1  10        6.41       15.80      5.58 o 
  13   1  10      102.17       94.56      4.09 o 
  14   1  10       48.14       35.78      2.72 o 
  15   1  10        8.35        7.63      2.33 o 
  16   1  10       42.95       33.00      3.34 o 
  17   1  10       26.30       21.04      2.98 o 
  18   1  10        0.24        4.51      2.20 o 
  19   1  10       15.72       15.64      4.26 o 
 -20   2  10        3.26        3.50      3.17 o 
 -19   2  10      494.13      553.98     16.32 o 
 -18   2  10       27.82       41.39      5.96 o 
 -17   2  10       28.20       20.87      3.94 o 
 -16   2  10       63.19       66.60      5.34 o 
 -15   2  10       29.95       25.84      3.57 o 
 -14   2  10        8.36        8.71      2.29 o 
 -13   2  10      593.43      586.16     20.04 o 
 -12   2  10      362.46      368.91      8.13 o 
 -11   2  10       26.68       35.04      2.90 o 
 -10   2  10       57.87       59.66      3.64 o 
  -9   2  10      914.34      954.20     26.20 o 
  -8   2  10       76.66       61.69      8.29 o 
  -7   2  10     2092.79     2070.02     18.72 o 
  -6   2  10      318.88      323.04      7.28 o 
  -5   2  10       22.67       22.58      1.60 o 
  -4   2  10       98.16      105.68      2.88 o 
  -3   2  10     1456.65     1405.83     18.17 o 
  -2   2  10        2.86        1.02      0.49 o 
  -1   2  10       48.25       39.63      1.73 o 
   0   2  10        2.43        3.21      0.51 o 
   1   2  10       88.99       85.39      2.39 o 
   2   2  10       22.90       21.11      1.58 o 
   3   2  10     2022.23     2060.55     48.78 o 
   4   2  10       23.49       24.52     10.13 o 
   5   2  10      168.92      169.38      8.71 o 
   6   2  10     1231.15     1303.99     76.41 o 
   7   2  10      932.68      920.02     11.13 o 
   8   2  10      138.99      146.68     10.36 o 
   9   2  10       26.62       25.08      4.02 o 
  10   2  10        6.56        6.18      3.60 o 
  11   2  10       77.40       74.08      6.45 o 
  12   2  10      134.77      138.60      7.65 o 
  13   2  10      325.48      335.89      8.15 o 
  14   2  10       67.12       73.41     11.82 o 
  15   2  10      363.06      351.23      8.77 o 
  16   2  10       27.64       58.09     17.05 o 
  17   2  10        3.25        0.55      2.25 o 
  18   2  10      173.27      150.06     11.67 o 
 -19   3  10      195.83      213.25     17.55 o 
 -18   3  10      200.52      203.74      8.99 o 
 -17   3  10        3.23       -0.85      2.32 o 
 -16   3  10       17.54        7.93      2.64 o 
 -15   3  10      148.33      140.23      7.97 o 
 -14   3  10       30.59       23.03      4.23 o 
 -13   3  10      107.08      108.90      7.51 o 
 -12   3  10       34.92       38.30      4.24 o 
 -11   3  10      142.02      148.78      8.55 o 
 -10   3  10       27.05       29.51      3.51 o 
  -9   3  10      198.69      221.55      6.39 o 
  -8   3  10      299.70      261.50     15.49 o 
  -7   3  10      294.67      277.03     44.42 o 
  -6   3  10      309.92      282.55      8.18 o 
  -5   3  10       71.97       61.22      6.58 o 
  -4   3  10      191.84      195.52      5.05 o 
  -3   3  10      423.92      414.75     11.71 o 
  -2   3  10       11.65       17.14      1.75 o 
  -1   3  10      539.96      500.33     38.99 o 
   0   3  10      897.48      861.73     16.73 o 
   1   3  10      241.80      225.18      5.37 o 
   2   3  10       72.85       78.18      4.77 o 
   3   3  10     1986.51     1956.77     56.78 o 
   4   3  10      165.98      163.69      4.35 o 
   5   3  10       32.49       42.83     17.33 o 
   6   3  10      416.37      415.50     42.60 o 
   7   3  10      315.76      286.32     17.29 o 
   8   3  10      315.01      309.44      7.42 o 
   9   3  10      482.15      489.05     10.44 o 
  10   3  10      138.51      130.36     20.05 o 
  11   3  10       17.39       20.88      9.42 o 
  12   3  10      261.91      315.40     28.71 o 
  13   3  10      261.78      244.09     18.23 o 
  14   3  10        0.73        3.12      2.35 o 
  15   3  10      139.45      175.50     30.94 o 
  16   3  10        0.70        5.53      2.79 o 
 -16   4  10       29.70       24.58      5.19 o 
 -15   4  10       12.19       13.56      3.57 o 
 -14   4  10      284.14      315.92     15.29 o 
 -13   4  10       55.28       46.26      6.80 o 
 -12   4  10        4.21        4.47      2.67 o 
 -11   4  10      309.27      333.42     23.97 o 
 -10   4  10       15.31       14.17      3.17 o 
  -9   4  10       31.88       35.27      9.44 o 
  -8   4  10        7.28        3.61      2.54 o 
  -7   4  10       40.78       39.74      6.25 o 
  -6   4  10       26.84       28.37      3.59 o 
  -5   4  10       97.40       98.89      6.18 o 
  -4   4  10      110.73      105.43     22.11 o 
  -3   4  10        8.51        2.32      1.94 o 
  -2   4  10      200.11      195.80      8.73 o 
  -1   4  10      274.49      233.34      6.92 o 
   0   4  10        5.95        0.87      1.58 o 
   1   4  10        0.13        1.41      1.48 o 
   2   4  10       81.98       92.16     22.97 o 
   3   4  10        0.26       -0.06      1.56 o 
   4   4  10        3.13        1.77      2.26 o 
   5   4  10      220.36      227.72     14.61 o 
   6   4  10      162.29      163.14      6.87 o 
   7   4  10       21.48       18.56      5.04 o 
   8   4  10       91.49       75.68      5.93 o 
   9   4  10       23.60       34.62     21.69 o 
  10   4  10       13.90       14.01      3.85 o 
  11   4  10        2.64        2.74      2.16 o 
  12   4  10       17.43       11.58      2.71 o 
  13   4  10       17.35       16.48      5.64 o 
  14   4  10        0.54        3.71      3.00 o 
 -13   5  10        0.34       -0.56      3.80 o 
 -12   5  10       53.36       54.95      5.98 o 
 -11   5  10        7.24        4.55      3.15 o 
 -10   5  10        2.34        2.29      2.66 o 
  -9   5  10      193.15      216.73     12.26 o 
  -8   5  10      451.22      437.92     29.59 o 
  -7   5  10       22.12       16.58      3.69 o 
  -6   5  10       40.09       41.70      4.67 o 
  -5   5  10      159.49      166.83     10.37 o 
  -4   5  10       56.55       76.22     10.25 o 
  -3   5  10        7.73        5.66      2.61 o 
  -2   5  10       11.70        7.89      2.75 o 
  -1   5  10      609.67      642.14     15.63 o 
   0   5  10      334.22      326.35     10.80 o 
   1   5  10      489.14      519.14     41.85 o 
   2   5  10      263.01      289.61     12.32 o 
   3   5  10        6.87       11.27      2.70 o 
   4   5  10       60.09       55.47      7.50 o 
   5   5  10        0.01        0.99      2.39 o 
   6   5  10       14.32       12.60      6.22 o 
   7   5  10        0.01        4.20      2.74 o 
   8   5  10      117.89      149.60     35.61 o 
   9   5  10       49.37       58.23      6.00 o 
  10   5  10       56.10       50.60     18.89 o 
  11   5  10       65.81      104.10     11.07 o 
  -6   6  10        0.77        0.72      3.24 o 
  -5   6  10       12.17       13.03      3.83 o 
  -4   6  10        6.00        9.86      3.98 o 
  -3   6  10        7.79        5.58      3.40 o 
  -2   6  10       12.56        4.73      3.05 o 
  -1   6  10       54.58       53.79      8.44 o 
   0   6  10        8.88       10.58      3.97 o 
   1   6  10        7.65        5.82      3.09 o 
   2   6  10        4.44        5.35      4.33 o 
   3   6  10        1.63        2.89      3.12 o 
   4   6  10       58.39       95.40     24.21 o 
 -20   1  11      130.68      154.07     14.85 o 
 -19   1  11      349.10      388.03     29.77 o 
 -18   1  11      683.08      765.40     26.94 o 
 -17   1  11      267.02      298.39     15.07 o 
 -16   1  11      750.98      762.43     17.32 o 
 -15   1  11       98.29      100.44      5.60 o 
 -14   1  11        1.90        0.62      1.22 o 
 -13   1  11      108.40      107.19      4.23 o 
 -12   1  11        8.44        8.99      1.42 o 
 -11   1  11     1251.98     1159.93     12.03 o 
 -10   1  11      611.53      616.67     12.37 o 
  -9   1  11       25.52       22.69      2.75 o 
  -8   1  11     1488.67     1408.29     16.65 o 
  -7   1  11     1001.41      957.15      8.02 o 
  -6   1  11      250.54      267.55     11.97 o 
  -5   1  11      127.01      108.66      5.34 o 
  -4   1  11       28.29       38.62      2.53 o 
  -3   1  11        0.28        1.13      0.51 o 
  -2   1  11      251.47      248.08      4.91 o 
  -1   1  11      206.80      185.50      3.26 o 
   0   1  11      665.76      644.29      5.51 o 
   1   1  11      137.42      130.41      2.60 o 
   2   1  11      108.06      110.07      4.88 o 
   3   1  11      147.97      173.60     16.78 o 
   4   1  11      252.63      263.96      3.66 o 
   5   1  11        3.32        4.40      1.44 o 
   6   1  11      332.89      361.86     16.05 o 
   7   1  11       79.41       80.85      3.42 o 
   8   1  11       24.12       25.04      3.67 o 
   9   1  11      354.61      360.53      9.98 o 
  10   1  11      434.38      434.91      9.21 o 
  11   1  11      105.17      104.44     13.46 o 
  12   1  11        1.48        3.23      1.40 o 
  13   1  11        9.94        6.12      2.34 o 
  14   1  11       28.21       39.83      6.34 o 
  15   1  11       28.86       30.04      6.69 o 
  16   1  11      190.95      204.90      7.07 o 
  17   1  11      319.93      339.03     39.44 o 
  18   1  11       89.43      106.19      7.31 o 
 -20   2  11        1.15        7.22      4.57 o 
 -19   2  11       43.87       54.00      9.54 o 
 -18   2  11       21.98       16.78      3.92 o 
 -17   2  11       53.32       61.26     16.52 o 
 -16   2  11       43.28       38.25      3.69 o 
 -15   2  11       25.17       19.43      4.05 o 
 -14   2  11      319.53      324.91      8.44 o 
 -13   2  11       44.28       32.68      4.26 o 
 -12   2  11      402.99      340.35     18.12 o 
 -11   2  11        1.05        1.05      1.51 o 
 -10   2  11       24.59       25.28      4.46 o 
  -9   2  11      114.82      108.65      7.20 o 
  -8   2  11      196.18      190.67      5.41 o 
  -7   2  11      216.05      199.83      5.69 o 
  -6   2  11      769.10      773.78     35.43 o 
  -5   2  11      394.20      379.86     13.40 o 
  -4   2  11      554.28      550.41     18.48 o 
  -3   2  11        0.13       -0.24      0.76 o 
  -2   2  11       96.77       83.31      2.52 o 
  -1   2  11       92.81       94.71      4.74 o 
   0   2  11      106.58      120.02      2.62 o 
   1   2  11      259.71      277.08      6.51 o 
   2   2  11      310.58      302.70     12.44 o 
   3   2  11       15.97       15.60      3.61 o 
   4   2  11      129.29      143.35      4.26 o 
   5   2  11      457.10      502.96     29.55 o 
   6   2  11      518.73      563.92     32.38 o 
   7   2  11       60.17       61.74     12.06 o 
   8   2  11       38.89       37.93      2.66 o 
   9   2  11       46.77       46.07      3.24 o 
  10   2  11       65.78       64.77      3.60 o 
  11   2  11       10.40        9.13      2.36 o 
  12   2  11      108.15      113.89      4.95 o 
  13   2  11      158.87      158.92     13.34 o 
  14   2  11        4.39        5.50      2.15 o 
  15   2  11       58.79       57.92      4.28 o 
  16   2  11        0.21       -0.47      2.04 o 
  17   2  11        7.14       10.77      3.04 o 
 -18   3  11      240.47      280.35     22.65 o 
 -17   3  11      387.81      403.57     10.95 o 
 -16   3  11       15.87       15.30      3.10 o 
 -15   3  11      121.19      122.45      6.52 o 
 -14   3  11        0.01        0.85      1.95 o 
 -13   3  11       37.99       27.90      3.27 o 
 -12   3  11        0.02        2.32      2.18 o 
 -11   3  11      193.01      205.89     18.99 o 
 -10   3  11       47.12       36.25      8.26 o 
  -9   3  11      123.91      118.74      6.84 o 
  -8   3  11        6.98        4.54      1.93 o 
  -7   3  11       21.15       16.37      3.13 o 
  -6   3  11       53.91       53.09     12.09 o 
  -5   3  11       71.93       67.56     17.62 o 
  -4   3  11      290.87      254.67      6.58 o 
  -3   3  11      232.63      201.97     19.07 o 
  -2   3  11        2.00        0.99      1.40 o 
  -1   3  11      599.08      602.85     20.41 o 
   0   3  11       23.05       21.80      2.39 o 
   1   3  11      569.76      623.15     15.29 o 
   2   3  11      451.50      474.21     21.73 o 
   3   3  11      315.93      319.61     13.07 o 
   4   3  11      359.80      375.67      7.78 o 
   5   3  11       70.79       67.13      5.72 o 
   6   3  11      456.95      476.95      9.19 o 
   7   3  11      342.63      351.18     32.54 o 
   8   3  11      263.04      272.43     15.51 o 
   9   3  11       49.93       55.76      4.48 o 
  10   3  11        3.46        3.15      1.89 o 
  11   3  11       14.81       16.52      4.80 o 
  12   3  11       49.16       55.08      9.86 o 
  13   3  11       95.18       90.31      5.98 o 
  14   3  11       74.13       97.69     21.63 o 
  15   3  11        4.25        0.84      2.34 o 
  16   3  11      220.65      271.79     25.06 o 
 -16   4  11       24.43       21.13      7.30 o 
 -15   4  11      154.68      171.12     15.81 o 
 -14   4  11      112.90      112.39      7.57 o 
 -13   4  11      169.16      160.90      8.72 o 
 -12   4  11      116.19      114.56     17.56 o 
 -11   4  11      354.55      335.78     10.83 o 
 -10   4  11       31.55       24.25      3.85 o 
  -9   4  11       82.00       86.14     16.81 o 
  -8   4  11        3.53        3.64      5.99 o 
  -7   4  11      132.21      169.12     29.19 o 
  -6   4  11        9.85        8.41      2.49 o 
  -5   4  11      414.21      388.43     10.78 o 
  -4   4  11       21.39       26.96      5.97 o 
  -3   4  11       59.08       59.22      5.19 o 
  -2   4  11       47.29       39.05      3.61 o 
  -1   4  11        0.30        0.72      1.64 o 
   0   4  11        3.61        5.18      1.83 o 
   1   4  11      281.48      283.79      8.37 o 
   2   4  11        8.82        4.28      1.92 o 
   3   4  11       61.48       59.21      4.44 o 
   4   4  11      235.55      247.71      7.82 o 
   5   4  11      463.33      467.10     11.70 o 
   6   4  11      101.83      113.86     13.79 o 
   7   4  11        0.77        1.01      1.73 o 
   8   4  11      132.37      140.65      6.60 o 
   9   4  11       98.22      122.04     17.45 o 
  10   4  11       32.54       27.69      3.41 o 
  11   4  11       44.06       38.07      6.58 o 
  12   4  11      173.60      179.53      9.47 o 
  13   4  11      114.46      135.82     17.80 o 
 -12   5  11        0.32       -0.10      3.59 o 
 -11   5  11        0.03       -2.75      2.75 o 
 -10   5  11        8.20        6.77      3.04 o 
  -9   5  11       25.17       16.27      3.51 o 
  -8   5  11       34.66       26.57      7.14 o 
  -7   5  11       21.49       23.73      7.11 o 
  -6   5  11       39.98       21.26      7.78 o 
  -5   5  11        6.57       -1.35      2.54 o 
  -4   5  11        2.68        0.40      2.87 o 
  -3   5  11       42.33       39.48      5.76 o 
  -2   5  11       51.32       56.49      5.36 o 
  -1   5  11        0.67        1.75      2.17 o 
   0   5  11       27.60       44.62     10.09 o 
   1   5  11        0.37        0.12      2.05 o 
   2   5  11       33.41       37.25      7.31 o 
   3   5  11        0.30        1.77      2.16 o 
   4   5  11        8.27        8.05      2.54 o 
   5   5  11        2.56        6.06      2.48 o 
   6   5  11       31.97       14.46      5.45 o 
   7   5  11       96.02      109.59     26.72 o 
   8   5  11        2.74        2.68      2.92 o 
   9   5  11        0.20        1.28      2.89 o 
  10   5  11       85.22       89.33      8.81 o 
  -4   6  11       54.44       38.61      5.53 o 
  -3   6  11       31.29       32.20      4.94 o 
  -2   6  11        4.01        7.64      3.67 o 
  -1   6  11       11.86        6.32      3.93 o 
   0   6  11        0.41       -0.82      3.40 o 
   1   6  11       67.01       82.31     26.00 o 
   2   6  11        1.83       -1.68      4.04 o 
 -20   0  12      177.22      206.14     16.48 o 
 -19   0  12      108.05      111.44      9.57 o 
 -18   0  12       10.99        4.03      3.56 o 
 -17   0  12       93.91      119.38      9.11 o 
 -16   0  12     1469.34     1495.08     38.07 o 
 -15   0  12      495.68      492.19     15.36 o 
 -14   0  12      216.21      227.21      8.15 o 
 -13   0  12      837.96      854.96     17.04 o 
 -12   0  12      171.05      138.12      5.97 o 
 -11   0  12       80.46       93.84      4.82 o 
 -10   0  12       26.62       22.95      2.10 o 
  -9   0  12      643.66      658.39      9.22 o 
  -8   0  12      313.17      293.78      5.13 o 
  -7   0  12      810.50      756.09      8.91 o 
  -6   0  12     2563.78     2607.05     22.06 o 
  -5   0  12      450.72      418.82      7.64 o 
  -4   0  12      122.27      111.68      4.91 o 
  -3   0  12     1832.11     1824.47     17.49 o 
  -2   0  12      520.08      524.55      7.22 o 
  -1   0  12      106.47      118.80      3.63 o 
   0   0  12        5.84        3.05      0.81 o 
   1   0  12       11.15       14.49      1.21 o 
   2   0  12     1914.36     2009.72     16.55 o 
   3   0  12      802.97      851.99     10.87 o 
   4   0  12       63.29       67.55      2.99 o 
   5   0  12      428.70      412.69      6.80 o 
   6   0  12      825.43      839.32     11.27 o 
   7   0  12      212.64      211.02      5.18 o 
   8   0  12       64.83       57.01      3.42 o 
   9   0  12       38.30       28.93      2.76 o 
  10   0  12      596.99      638.45     13.04 o 
  11   0  12       85.44       79.51      5.23 o 
  12   0  12      147.32      159.93      6.73 o 
  13   0  12      392.31      380.52     12.18 o 
  14   0  12      184.58      172.69     11.30 o 
  15   0  12      221.11      238.56     10.13 o 
  16   0  12        7.70        4.82      3.20 o 
  17   0  12      122.04      133.01     11.98 o 
  18   0  12       78.98      102.34     14.83 o 
 -20   1  12       63.44       85.77     22.16 o 
 -19   1  12        5.98        3.65      2.77 o 
 -18   1  12       86.64       71.15     11.07 o 
 -17   1  12       44.91       40.03      9.68 o 
 -16   1  12        0.48        2.90      2.41 o 
 -15   1  12       18.99       18.70      2.75 o 
 -14   1  12       62.87       59.02      3.91 o 
 -13   1  12        0.01       -0.01      1.37 o 
 -12   1  12      330.00      329.55      8.66 o 
 -11   1  12       20.66       13.89      1.78 o 
 -10   1  12       88.77       79.71      3.99 o 
  -9   1  12     1433.92     1381.05     29.62 o 
  -8   1  12       36.93       38.87      4.29 o 
  -7   1  12       54.80       52.47      2.83 o 
  -6   1  12        0.50        0.32      0.64 o 
  -5   1  12      142.26      151.70      5.84 o 
  -4   1  12       33.33       32.60      2.77 o 
  -3   1  12        7.77        5.79      1.05 o 
  -2   1  12      186.48      184.47      2.72 o 
  -1   1  12       29.90       36.68      1.91 o 
   0   1  12      129.09      120.51      2.84 o 
   1   1  12      316.05      336.79      3.88 o 
   2   1  12       36.54       34.82      1.87 o 
   3   1  12       46.96       76.41      9.47 o 
   4   1  12      154.17      185.85      8.84 o 
   5   1  12      361.68      379.68     13.14 o 
   6   1  12       15.13       18.20      2.60 o 
   7   1  12       13.10        9.33      2.90 o 
   8   1  12       12.82       13.85      1.70 o 
   9   1  12       96.24      102.27     18.18 o 
  10   1  12        8.53        7.68      1.56 o 
  11   1  12        1.48        2.78      1.38 o 
  12   1  12        1.84        2.77      1.45 o 
  13   1  12       34.02       36.18      4.22 o 
  14   1  12       63.13       51.40      8.64 o 
  15   1  12        9.42        7.37      2.57 o 
  16   1  12        1.54        2.34      2.44 o 
  17   1  12      151.97      146.86     20.32 o 
 -19   2  12      575.64      704.57     34.84 o 
 -18   2  12        4.00        3.05      2.87 o 
 -17   2  12      330.56      376.00     14.43 o 
 -16   2  12      228.28      241.06      8.67 o 
 -15   2  12      150.23      142.46      6.64 o 
 -14   2  12      686.78      712.50     14.86 o 
 -13   2  12       69.35       85.66      5.62 o 
 -12   2  12       49.64       42.63      3.77 o 
 -11   2  12      107.78      106.97      7.81 o 
 -10   2  12        3.01        5.55      2.03 o 
  -9   2  12      165.71      166.37      7.11 o 
  -8   2  12      271.27      243.48     12.46 o 
  -7   2  12      756.65      755.62     33.23 o 
  -6   2  12      217.23      221.92     14.71 o 
  -5   2  12     1721.22     1722.81     39.05 o 
  -4   2  12     1359.27     1355.34     14.04 o 
  -3   2  12        0.15       -0.42      0.88 o 
  -2   2  12      205.09      203.63      4.81 o 
  -1   2  12       43.79       47.38      2.33 o 
   0   2  12        0.71       -0.25      0.77 o 
   1   2  12      104.35      116.15      3.54 o 
   2   2  12     1220.37     1262.92     69.83 o 
   3   2  12      133.34      125.60      3.75 o 
   4   2  12       26.42       28.68      7.15 o 
   5   2  12     1190.20     1273.07    117.21 o 
   6   2  12      574.24      524.04     33.81 o 
   7   2  12      167.96      162.18     17.85 o 
   8   2  12       91.12      109.34     24.80 o 
   9   2  12        2.23        2.71      1.48 o 
  10   2  12        0.86        0.93      1.46 o 
  11   2  12      157.19      207.49     35.66 o 
  12   2  12      218.84      228.83      7.27 o 
  13   2  12       15.93        9.40      2.30 o 
  14   2  12      127.23      105.48      7.76 o 
  15   2  12      116.35      101.66      7.33 o 
  16   2  12        5.98       16.32      5.78 o 
  17   2  12       38.81       96.80     10.13 o 
 -18   3  12       10.03        8.65      5.12 o 
 -17   3  12      165.48      181.16      9.10 o 
 -16   3  12       43.68       49.31      5.46 o 
 -15   3  12       44.66       49.06      4.96 o 
 -14   3  12      265.61      263.27      9.41 o 
 -13   3  12      475.43      500.55     13.92 o 
 -12   3  12        8.08        2.53      2.73 o 
 -11   3  12      135.96      124.28     10.33 o 
 -10   3  12      364.30      364.54     12.09 o 
  -9   3  12      754.44      737.61     14.87 o 
  -8   3  12       10.40        7.21      2.23 o 
  -7   3  12        2.80        3.71      2.31 o 
  -6   3  12      676.90      639.28     24.85 o 
  -5   3  12      219.02      231.65     13.38 o 
  -4   3  12      506.31      457.22     20.32 o 
  -3   3  12        4.94        8.13      3.01 o 
  -2   3  12       72.42       91.16      5.76 o 
  -1   3  12      911.81      866.16     12.98 o 
   0   3  12      355.14      352.60      9.59 o 
   1   3  12      509.02      500.38     22.11 o 
   2   3  12      261.57      260.16      6.43 o 
   3   3  12      309.54      323.67      7.25 o 
   4   3  12      114.26       92.84     10.25 o 
   5   3  12       23.48       15.51      2.19 o 
   6   3  12      152.81      161.34      8.20 o 
   7   3  12        7.10        6.16      3.11 o 
   8   3  12       79.24       67.87      6.43 o 
   9   3  12       60.34       63.47     11.76 o 
  10   3  12       90.54      100.26     13.32 o 
  11   3  12        0.01        2.21      1.98 o 
  12   3  12       26.26       27.33      4.88 o 
  13   3  12        0.10        2.99      2.40 o 
  14   3  12       15.26       10.31      4.79 o 
  15   3  12       23.28       13.23      5.94 o 
 -15   4  12       55.89       45.02      9.52 o 
 -14   4  12       43.75       36.38      8.21 o 
 -13   4  12        0.10       -2.43      2.43 o 
 -12   4  12      697.83      756.37     33.78 o 
 -11   4  12        1.53        3.01      2.50 o 
 -10   4  12      105.81       92.26      7.52 o 
  -9   4  12      313.60      311.07     25.53 o 
  -8   4  12      154.76      167.27      9.97 o 
  -7   4  12      207.78      196.59     13.05 o 
  -6   4  12      187.81      194.12     13.03 o 
  -5   4  12       27.93       28.59      3.77 o 
  -4   4  12       19.47       15.25      3.05 o 
  -3   4  12       35.21       43.66      4.48 o 
  -2   4  12       54.34       49.44      8.26 o 
  -1   4  12        0.04        0.20      1.56 o 
   0   4  12      210.21      203.22      6.32 o 
   1   4  12       67.02       57.19      4.05 o 
   2   4  12       76.93       73.11      5.63 o 
   3   4  12      265.39      252.81     23.53 o 
   4   4  12       11.26        7.22      2.98 o 
   5   4  12       21.24       23.12      4.38 o 
   6   4  12       26.15       21.25      3.26 o 
   7   4  12      119.02      123.15     19.25 o 
   8   4  12        6.95        2.48      2.56 o 
   9   4  12       17.67       18.77      3.77 o 
  10   4  12       12.12       21.59      6.57 o 
  11   4  12       63.72       56.30      6.02 o 
  12   4  12        5.84        7.59      5.64 o 
  13   4  12      161.77      244.57     11.49 o 
 -11   5  12        0.08       -1.33      3.82 o 
 -10   5  12      384.82      386.53     12.68 o 
  -9   5  12      232.42      219.91     10.13 o 
  -8   5  12        2.33       -0.48      2.74 o 
  -7   5  12       76.07       53.82     14.64 o 
  -6   5  12        4.43        3.65      3.26 o 
  -5   5  12        0.17        3.38      3.07 o 
  -4   5  12       77.04       70.18      7.24 o 
  -3   5  12       72.01       88.86     22.42 o 
  -2   5  12      198.27      209.58      8.91 o 
  -1   5  12       16.70       16.35      3.81 o 
   0   5  12       55.30       66.85      5.99 o 
   1   5  12      275.25      299.36      9.26 o 
   2   5  12       14.69       14.49      3.58 o 
   3   5  12       82.41       85.73      7.78 o 
   4   5  12        6.26        5.45      3.26 o 
   5   5  12        5.86        4.32      2.67 o 
   6   5  12       65.49       73.74      6.47 o 
   7   5  12      211.86      263.54     29.90 o 
   8   5  12       22.74       28.66     10.40 o 
   9   5  12      149.29      152.91     10.93 o 
 -20   1  13       76.65       70.52      8.45 o 
 -19   1  13      109.23      100.40      7.67 o 
 -18   1  13      149.65      169.33     13.81 o 
 -17   1  13       14.48       23.21      5.38 o 
 -16   1  13        7.19        5.15      3.36 o 
 -15   1  13        9.87        7.73      2.26 o 
 -14   1  13      184.00      204.03      6.82 o 
 -13   1  13      122.63      134.79      5.21 o 
 -12   1  13      286.85      283.41      7.04 o 
 -11   1  13      890.10      911.49     13.75 o 
 -10   1  13        0.21        0.90      1.04 o 
  -9   1  13       21.22       18.09      1.71 o 
  -8   1  13      266.78      283.81     12.30 o 
  -7   1  13     1017.33     1002.00     40.01 o 
  -6   1  13      772.50      781.12     19.13 o 
  -5   1  13        6.51        3.99      1.11 o 
  -4   1  13      481.35      497.15     16.49 o 
  -3   1  13      722.37      686.94      7.19 o 
  -2   1  13      885.82      884.99     16.92 o 
  -1   1  13      583.73      582.53      5.95 o 
   0   1  13        2.57        3.07      1.05 o 
   1   1  13       36.89       30.46      1.69 o 
   2   1  13      141.71      149.02      2.88 o 
   3   1  13      209.70      227.26      4.28 o 
   4   1  13      705.59      714.94     14.49 o 
   5   1  13      343.08      314.64     41.18 o 
   6   1  13     1191.75     1218.59     19.07 o 
   7   1  13      971.91     1024.25     47.56 o 
   8   1  13      479.84      490.22      8.76 o 
   9   1  13       29.10       32.71      2.45 o 
  10   1  13        1.67        0.88      1.38 o 
  11   1  13      154.39      146.54      7.43 o 
  12   1  13       26.24       16.80      2.30 o 
  13   1  13       16.68       23.52      4.52 o 
  14   1  13       22.82       21.80      3.65 o 
  15   1  13      296.98      283.62     10.35 o 
  16   1  13       50.94       62.33      5.16 o 
  17   1  13        5.52       21.17      8.53 o 
 -19   2  13       21.03       28.94      4.82 o 
 -18   2  13      136.58      122.81      9.13 o 
 -17   2  13      193.75      220.92     25.92 o 
 -16   2  13        8.12        2.22      2.82 o 
 -15   2  13        3.93        4.83      2.44 o 
 -14   2  13       66.52       55.69      9.70 o 
 -13   2  13       54.87       52.19      5.85 o 
 -12   2  13      126.65      121.16      6.06 o 
 -11   2  13        3.63        3.94      2.03 o 
 -10   2  13       46.11       41.19      4.55 o 
  -9   2  13      799.53      748.53     23.94 o 
  -8   2  13      143.37      146.21     19.96 o 
  -7   2  13       68.04       67.20     12.31 o 
  -6   2  13       50.98       45.47      3.62 o 
  -5   2  13      486.13      487.70     27.26 o 
  -4   2  13      219.62      234.92     18.64 o 
  -3   2  13       86.74      109.19     10.12 o 
  -2   2  13      378.62      392.66     14.14 o 
  -1   2  13        6.56        4.70      1.24 o 
   0   2  13      275.85      269.37     11.49 o 
   1   2  13      485.29      498.65      8.92 o 
   2   2  13        8.69       10.60      1.64 o 
   3   2  13       75.75       72.03     12.04 o 
   4   2  13      610.57      595.07      9.22 o 
   5   2  13       41.38       34.07      7.44 o 
   6   2  13       35.33       35.39      8.13 o 
   7   2  13      147.75      149.63     24.66 o 
   8   2  13      533.03      535.77     25.12 o 
   9   2  13      240.06      234.62      9.31 o 
  10   2  13       62.19       53.30      9.06 o 
  11   2  13       46.01       48.83     12.27 o 
  12   2  13       49.72       61.17     12.90 o 
  13   2  13       92.35       81.68      5.48 o 
  14   2  13       16.58       11.62      2.96 o 
  15   2  13       90.80       89.34     11.52 o 
  16   2  13       50.76       64.67     18.63 o 
 -17   3  13       11.79       19.13      4.12 o 
 -16   3  13        4.91        7.22      3.19 o 
 -15   3  13       18.99       18.00      3.66 o 
 -14   3  13       69.82       76.20      6.21 o 
 -13   3  13      131.97      180.70     16.21 o 
 -12   3  13      195.36      201.79     10.21 o 
 -11   3  13      181.31      165.24     13.45 o 
 -10   3  13       79.20       83.49      6.93 o 
  -9   3  13        8.93        4.67      2.23 o 
  -8   3  13      142.95      150.58     13.88 o 
  -7   3  13        3.96        8.13      3.46 o 
  -6   3  13      181.59      197.06     16.02 o 
  -5   3  13       64.36       56.19      8.99 o 
  -4   3  13      167.52      155.44      5.85 o 
  -3   3  13      236.79      246.76      6.90 o 
  -2   3  13       16.53       19.38      2.55 o 
  -1   3  13      105.87       96.60      7.25 o 
   0   3  13       41.74       38.12      4.42 o 
   1   3  13       26.77       16.75      2.00 o 
   2   3  13       42.84       38.90      3.09 o 
   3   3  13       48.54       47.69      9.37 o 
   4   3  13       29.87       38.01     12.32 o 
   5   3  13      109.90      118.23      6.69 o 
   6   3  13       47.07       63.30     15.62 o 
   7   3  13       97.76      114.06     11.21 o 
   8   3  13       33.10       24.51      2.74 o 
   9   3  13       67.29       75.50     10.38 o 
  10   3  13      159.43      183.08     35.29 o 
  11   3  13       30.06       33.85      7.30 o 
  12   3  13        3.35        2.53      2.27 o 
  13   3  13       63.11       55.03      4.97 o 
  14   3  13       14.48        9.49      3.36 o 
 -14   4  13       43.17       42.21      5.31 o 
 -13   4  13        7.54        9.44      3.38 o 
 -12   4  13       31.71       35.52      4.64 o 
 -11   4  13       41.08       38.02      5.54 o 
 -10   4  13       18.36       11.38      3.69 o 
  -9   4  13        3.05        1.46      3.41 o 
  -8   4  13      210.80      197.31      9.98 o 
  -7   4  13      430.32      429.24     88.08 o 
  -6   4  13      237.44      245.00     13.58 o 
  -5   4  13      104.28      112.03      6.98 o 
  -4   4  13      129.24      131.24      7.50 o 
  -3   4  13        4.92        4.47      4.08 o 
  -2   4  13        9.95        5.00      6.79 o 
  -1   4  13      129.43      162.71     10.22 o 
   0   4  13      443.96      453.33     14.80 o 
   1   4  13      232.55      195.48      7.53 o 
   2   4  13       17.33       24.69      5.80 o 
   3   4  13      378.80      394.27     13.29 o 
   4   4  13      196.26      184.09      7.59 o 
   5   4  13       96.78       83.69      8.94 o 
   6   4  13        0.01        2.65      2.25 o 
   7   4  13       24.86       21.16      3.33 o 
   8   4  13        0.75        0.44      2.60 o 
   9   4  13      103.72      122.60     19.23 o 
  10   4  13       19.83       14.29      3.08 o 
  11   4  13       21.99       22.84      9.93 o 
  12   4  13       75.45      129.63     20.52 o 
 -10   5  13       16.18        8.61      4.39 o 
  -9   5  13        8.96        4.67      3.33 o 
  -8   5  13       74.26       68.60     11.83 o 
  -7   5  13        3.32        5.07      3.94 o 
  -6   5  13       45.14       50.87     13.73 o 
  -5   5  13        2.77        5.31      5.70 o 
  -4   5  13        1.35       -1.38      2.72 o 
  -3   5  13       12.68       18.21      6.85 o 
  -2   5  13        6.17        8.47      3.01 o 
  -1   5  13       21.23       22.25      4.07 o 
   0   5  13        0.30        2.63      2.65 o 
   1   5  13        0.73        5.25      2.85 o 
   2   5  13        0.40       -0.48      2.03 o 
   3   5  13       40.86       46.89      9.92 o 
   4   5  13        0.02       -0.96      2.42 o 
   5   5  13       11.22        6.17      6.32 o 
   6   5  13      122.32      137.03      9.81 o 
   7   5  13       83.40      108.05     30.90 o 
   8   5  13        0.39        9.85      7.46 o 
 -19   0  14       30.65       23.18      7.33 o 
 -18   0  14      645.11      691.30     21.29 o 
 -17   0  14      372.88      403.52     17.34 o 
 -16   0  14      222.04      234.95     11.13 o 
 -15   0  14      568.43      599.21     18.22 o 
 -14   0  14        7.29        7.05      2.53 o 
 -13   0  14       77.27       82.78      8.60 o 
 -12   0  14        9.51        2.88      1.90 o 
 -11   0  14       24.01       23.80      4.95 o 
 -10   0  14     2958.12     2937.49     36.00 o 
  -9   0  14       51.34       45.74      3.65 o 
  -8   0  14      483.54      471.08      9.58 o 
  -7   0  14     2891.71     2905.25     30.01 o 
  -6   0  14        5.40        4.46      1.26 o 
  -5   0  14      124.80      127.35      4.17 o 
  -4   0  14        0.93        0.88      1.17 o 
  -3   0  14      107.89      105.00      4.70 o 
  -2   0  14      278.32      277.92      7.79 o 
  -1   0  14      346.74      320.62     10.87 o 
   0   0  14       28.10       25.90      2.90 o 
   1   0  14     1075.38     1091.37     14.59 o 
   2   0  14       10.47       12.07      1.85 o 
   3   0  14      463.96      466.57      8.70 o 
   4   0  14       69.46       66.04      3.70 o 
   5   0  14      132.81      130.90      5.27 o 
   6   0  14      138.97      131.37      6.08 o 
   7   0  14      480.79      478.24      9.76 o 
   8   0  14       73.99       70.22      4.87 o 
   9   0  14      230.69      243.55      7.96 o 
  10   0  14       76.55       71.91      5.16 o 
  11   0  14     1001.87      987.36     18.29 o 
  12   0  14      258.26      233.45      9.79 o 
  13   0  14       67.01       53.32      5.69 o 
  14   0  14       11.35        5.62      2.96 o 
  15   0  14        5.91       11.04      3.65 o 
  16   0  14       58.67       48.12      6.06 o 
 -19   1  14        7.61        6.26      3.20 o 
 -18   1  14      158.18      192.45      9.36 o 
 -17   1  14        5.80        3.41      2.73 o 
 -16   1  14      120.53      135.17     25.26 o 
 -15   1  14      157.19      179.31     10.94 o 
 -14   1  14      111.53       96.66      6.90 o 
 -13   1  14      145.93      145.46      5.42 o 
 -12   1  14       47.26       53.11      4.41 o 
 -11   1  14      278.09      244.47     10.08 o 
 -10   1  14       27.14       28.38      3.99 o 
  -9   1  14        0.06        0.12      1.35 o 
  -8   1  14      116.51      116.42      4.11 o 
  -7   1  14       98.43       99.15      5.87 o 
  -6   1  14       67.67       64.75      3.03 o 
  -5   1  14        3.62        3.44      1.25 o 
  -4   1  14      233.32      246.00      7.74 o 
  -3   1  14      516.47      505.44      7.24 o 
  -2   1  14      785.87      770.76      8.39 o 
  -1   1  14      491.23      510.64      6.51 o 
   0   1  14        4.04        4.25      1.54 o 
   1   1  14       71.54       77.57      4.98 o 
   2   1  14       20.02       18.85      1.60 o 
   3   1  14      204.92      202.17     10.23 o 
   4   1  14      130.13      169.14     24.57 o 
   5   1  14      960.24     1009.88     47.08 o 
   6   1  14      405.15      425.02     29.78 o 
   7   1  14       52.29       80.78     19.10 o 
   8   1  14       51.03       51.86      4.26 o 
   9   1  14        6.15        9.12      3.42 o 
  10   1  14        1.70       -0.50      1.54 o 
  11   1  14       51.38       61.10      9.62 o 
  12   1  14       32.97       30.41      3.14 o 
  13   1  14       46.77       55.34      4.98 o 
  14   1  14       15.46       14.95      4.09 o 
  15   1  14       87.31       86.35     19.51 o 
  16   1  14        2.89        6.90      2.94 o 
 -18   2  14      252.78      267.42     19.00 o 
 -17   2  14      665.70      703.76     27.36 o 
 -16   2  14       85.96       77.01     14.55 o 
 -15   2  14       88.35       86.40      7.81 o 
 -14   2  14      196.72      185.53      8.96 o 
 -13   2  14       13.63       16.43      3.53 o 
 -12   2  14      121.56      131.17      6.81 o 
 -11   2  14      178.78      173.98      6.75 o 
 -10   2  14      105.67      113.04      6.13 o 
  -9   2  14        3.36        5.83      2.12 o 
  -8   2  14      309.58      359.23     25.90 o 
  -7   2  14      271.12      278.78     25.17 o 
  -6   2  14      399.16      388.37      9.40 o 
  -5   2  14       47.24       29.30      4.04 o 
  -4   2  14      125.79      144.09     19.12 o 
  -3   2  14       11.64        8.58      1.70 o 
  -2   2  14      170.27      157.89     13.34 o 
  -1   2  14       18.25       20.49      2.07 o 
   0   2  14      313.53      313.28     13.64 o 
   1   2  14       84.83       73.07      4.93 o 
   2   2  14      182.19      206.49      5.90 o 
   3   2  14        0.31       -1.13      1.13 o 
   4   2  14        0.10        1.34      1.26 o 
   5   2  14       45.39       39.75      4.88 o 
   6   2  14       71.20       90.26     18.86 o 
   7   2  14       16.33       17.32      4.91 o 
   8   2  14       52.43       65.58     15.83 o 
   9   2  14        0.39       -1.35      1.35 o 
  10   2  14      368.96      390.75     31.42 o 
  11   2  14       32.38       32.78      5.02 o 
  12   2  14        1.90        1.92      1.99 o 
  13   2  14       10.43       10.79      4.32 o 
  14   2  14       11.57        7.26      3.01 o 
  15   2  14        0.02        1.67      3.49 o 
 -16   3  14        1.54       -0.70      2.91 o 
 -15   3  14        0.54       -0.19      2.80 o 
 -14   3  14       85.23       70.34      9.63 o 
 -13   3  14       10.68        6.82      4.10 o 
 -12   3  14      497.32      508.43     34.23 o 
 -11   3  14      490.70      501.16     44.77 o 
 -10   3  14        0.86        1.08      2.14 o 
  -9   3  14       22.51       14.56      2.92 o 
  -8   3  14      134.53      141.17      7.02 o 
  -7   3  14       19.70       18.08      6.10 o 
  -6   3  14      157.28      157.95      8.01 o 
  -5   3  14      172.14      161.34      8.28 o 
  -4   3  14       49.15       43.28      6.22 o 
  -3   3  14       13.89       27.01      2.97 o 
  -2   3  14      119.82      124.82      8.63 o 
  -1   3  14        4.99        4.64      1.64 o 
   0   3  14       37.97       31.66      4.65 o 
   1   3  14       61.89       54.26      3.39 o 
   2   3  14       10.31        9.74      1.83 o 
   3   3  14       23.61       20.84      5.12 o 
   4   3  14      304.94      282.05     25.30 o 
   5   3  14      150.37      155.78      6.92 o 
   6   3  14       10.31       11.39      2.26 o 
   7   3  14        0.09        2.12      1.77 o 
   8   3  14       65.70       50.92      9.13 o 
   9   3  14        2.73        4.46      2.03 o 
  10   3  14       63.88       67.90      9.29 o 
  11   3  14       24.63       13.34      9.93 o 
  12   3  14       19.01       17.17      3.25 o 
  13   3  14      101.68      124.75     12.62 o 
 -14   4  14        0.20       -3.48      3.48 o 
 -13   4  14       51.88       41.62      5.15 o 
 -12   4  14       10.71       10.48      3.59 o 
 -11   4  14        2.25       -0.10      3.18 o 
 -10   4  14        0.73        3.08      3.17 o 
  -9   4  14        3.24        1.41      2.92 o 
  -8   4  14        4.20        0.44      2.79 o 
  -7   4  14       14.71        9.40      3.42 o 
  -6   4  14       11.90       15.81      8.17 o 
  -5   4  14      119.55      112.13      7.24 o 
  -4   4  14       65.93       65.55      7.44 o 
  -3   4  14       15.35        7.55      2.99 o 
  -2   4  14       56.71       53.57      5.64 o 
  -1   4  14      109.10      124.86      6.87 o 
   0   4  14      253.97      216.41      6.26 o 
   1   4  14       14.84       11.52      4.08 o 
   2   4  14      504.86      521.47     29.94 o 
   3   4  14        8.22        7.91      3.22 o 
   4   4  14      359.89      341.29     24.62 o 
   5   4  14      200.01      197.71      8.35 o 
   6   4  14       30.12       26.16      3.60 o 
   7   4  14      146.80      131.29      7.23 o 
   8   4  14       36.34       42.51      6.73 o 
   9   4  14       47.33       57.98     19.64 o 
  10   4  14        1.18        1.96      3.15 o 
  11   4  14       22.88       27.11      5.05 o 
  -9   5  14       48.77       40.44     13.42 o 
  -8   5  14       12.96       16.30     19.72 o 
  -7   5  14       12.77       11.25      6.45 o 
  -6   5  14       72.65       70.71     14.95 o 
  -5   5  14       32.59       29.99      8.19 o 
  -4   5  14      206.76      209.86     18.70 o 
  -3   5  14       14.33       10.45      3.32 o 
  -2   5  14       10.44       12.23      3.46 o 
  -1   5  14       42.62       37.28      4.90 o 
   0   5  14       96.79       88.92      7.31 o 
   1   5  14        7.56        2.74      3.02 o 
   2   5  14      206.94      225.44     18.01 o 
   3   5  14        0.03        1.21      2.28 o 
   4   5  14        4.93        5.39      2.39 o 
   5   5  14      110.29      129.49     35.83 o 
   6   5  14       29.15       12.74      6.07 o 
 -18   1  15      261.56      281.41     13.18 o 
 -17   1  15        0.44        7.55      3.53 o 
 -16   1  15      318.52      366.13     19.93 o 
 -15   1  15      852.09      868.09     20.04 o 
 -14   1  15      248.87      245.51     10.01 o 
 -13   1  15      510.51      527.81     10.79 o 
 -12   1  15      271.48      281.30      7.55 o 
 -11   1  15       89.49       90.76      5.57 o 
 -10   1  15       92.44      103.49      5.09 o 
  -9   1  15        6.41        5.49      3.14 o 
  -8   1  15      107.22      117.25     12.37 o 
  -7   1  15      391.01      372.64      8.10 o 
  -6   1  15      410.68      417.00     16.71 o 
  -5   1  15     1072.27     1136.98     77.15 o 
  -4   1  15      809.69      787.79     12.97 o 
  -3   1  15      172.71      169.10      4.51 o 
  -2   1  15      220.26      217.15     14.04 o 
  -1   1  15      219.11      207.29      6.15 o 
   0   1  15       23.43       26.14      3.36 o 
   1   1  15        4.20        6.53      1.64 o 
   2   1  15        1.64        5.69      2.88 o 
   3   1  15     1115.65     1077.10     86.45 o 
   4   1  15        1.28        2.00      1.41 o 
   5   1  15       35.73       27.13      2.67 o 
   6   1  15     1048.95     1024.40     69.84 o 
   7   1  15       65.42       87.06     25.54 o 
   8   1  15        2.31        3.93      1.81 o 
   9   1  15      108.33      113.55     11.06 o 
  10   1  15       35.50       37.31      7.28 o 
  11   1  15      190.37      205.57     15.44 o 
  12   1  15       20.76       28.66     11.27 o 
  13   1  15      100.14      107.70      9.34 o 
  14   1  15        9.55        9.75      3.13 o 
  15   1  15        4.59        8.19      3.30 o 
 -17   2  15       20.10       11.43      4.76 o 
 -16   2  15       29.06       32.42     15.63 o 
 -15   2  15      182.11      185.91      9.74 o 
 -14   2  15       22.72       26.68      4.35 o 
 -13   2  15      236.40      235.31      8.18 o 
 -12   2  15        7.70        9.69      2.60 o 
 -11   2  15       88.50       75.66      5.31 o 
 -10   2  15       10.69       10.16      2.43 o 
  -9   2  15      211.52      231.45      7.82 o 
  -8   2  15      577.23      563.40     13.25 o 
  -7   2  15      216.93      193.98      8.71 o 
  -6   2  15      207.14      215.13      6.42 o 
  -5   2  15      307.45      304.67     15.01 o 
  -4   2  15      288.34      299.63     29.46 o 
  -3   2  15      451.00      453.84     33.34 o 
  -2   2  15       59.56       61.87      9.80 o 
  -1   2  15       95.14      103.89      5.08 o 
   0   2  15       86.61       72.88      4.88 o 
   1   2  15      153.80      149.03      7.07 o 
   2   2  15      115.50      110.98      4.54 o 
   3   2  15        8.92        7.72      1.65 o 
   4   2  15        3.32        3.99      1.52 o 
   5   2  15       45.78       53.44      5.15 o 
   6   2  15       14.98       12.99      2.24 o 
   7   2  15        0.28        5.61      1.96 o 
   8   2  15       16.08       10.58      2.23 o 
   9   2  15       27.38       18.83      4.37 o 
  10   2  15      118.37      121.51      6.96 o 
  11   2  15       42.80       39.24      3.99 o 
  12   2  15        6.94        8.92      2.83 o 
  13   2  15        0.86        6.00      2.59 o 
  14   2  15        0.53       -1.46      3.12 o 
 -16   3  15       84.27       68.40     10.09 o 
 -15   3  15        0.33        4.20      3.03 o 
 -14   3  15      209.26      206.79      9.35 o 
 -13   3  15       69.70       77.80      8.94 o 
 -12   3  15       28.42       22.45      4.41 o 
 -11   3  15      174.78      191.90      9.65 o 
 -10   3  15       20.33       11.28      3.76 o 
  -9   3  15       68.32       81.09      5.79 o 
  -8   3  15       74.27       77.20     12.06 o 
  -7   3  15      351.60      344.26     17.14 o 
  -6   3  15      343.00      312.38     22.74 o 
  -5   3  15        1.19        1.71      2.03 o 
  -4   3  15      292.89      297.30     15.97 o 
  -3   3  15       88.41       85.16      6.50 o 
  -2   3  15        8.46       12.50      2.24 o 
  -1   3  15        2.54        1.24      1.38 o 
   0   3  15       37.98       31.29      4.18 o 
   1   3  15        1.19       -0.44      1.39 o 
   2   3  15      102.86      117.55      4.87 o 
   3   3  15       20.20       20.47      2.95 o 
   4   3  15       25.38       26.47      6.32 o 
   5   3  15       34.22       36.41      3.82 o 
   6   3  15      245.45      248.68     18.52 o 
   7   3  15      160.42      161.73     11.82 o 
   8   3  15        4.32        1.38      2.09 o 
   9   3  15        0.00        3.52      2.24 o 
  10   3  15       12.93       11.00      4.03 o 
  11   3  15        0.38        0.34      2.33 o 
  12   3  15       31.21       34.90      4.60 o 
 -13   4  15       55.69       49.89      8.25 o 
 -12   4  15      237.88      238.16     15.17 o 
 -11   4  15       86.43      107.52     20.42 o 
 -10   4  15       64.03       47.35      7.85 o 
  -9   4  15      345.36      340.04     13.06 o 
  -8   4  15      244.94      270.70     15.08 o 
  -7   4  15       73.59       62.44      6.49 o 
  -6   4  15        3.04        1.47      2.66 o 
  -5   4  15       18.34        9.49      3.63 o 
  -4   4  15       57.19       48.45      5.06 o 
  -3   4  15       19.03       26.64      3.99 o 
  -2   4  15       53.78       62.94      4.85 o 
  -1   4  15       44.05       41.29      3.61 o 
   0   4  15      198.99      197.62     14.77 o 
   1   4  15       69.90       83.89      6.63 o 
   2   4  15      231.64      230.10      7.63 o 
   3   4  15       26.26       22.15      4.62 o 
   4   4  15       28.67       26.07      5.40 o 
   5   4  15       95.70       91.98     20.83 o 
   6   4  15        6.34        6.02      2.58 o 
   7   4  15      167.85      189.67      8.65 o 
   8   4  15      172.78      192.25     33.36 o 
   9   4  15       26.42       17.70      4.64 o 
  -7   5  15       14.48       12.00      5.79 o 
  -6   5  15      197.55      226.14     15.24 o 
  -5   5  15       11.19        1.37      3.65 o 
  -4   5  15        1.18        0.80      3.35 o 
  -3   5  15       56.92       67.66     13.97 o 
  -2   5  15        0.00       -1.74      2.54 o 
  -1   5  15        7.67        5.33      2.96 o 
   0   5  15        7.64       12.12      4.71 o 
   1   5  15        1.90        1.73      2.83 o 
   2   5  15       22.87       13.38      7.30 o 
   3   5  15        0.16        0.74      2.50 o 
   4   5  15       30.06       25.50      6.09 o 
 -18   0  16      157.31      168.35     10.89 o 
 -17   0  16      167.86      188.73     10.59 o 
 -16   0  16        2.28        6.14      3.18 o 
 -15   0  16      159.19      185.59     12.14 o 
 -14   0  16       65.65       74.71      7.23 o 
 -13   0  16      192.06      191.16      9.56 o 
 -12   0  16       66.97       73.52      7.89 o 
 -11   0  16      919.04      950.02     34.58 o 
 -10   0  16      310.64      331.23     13.13 o 
  -9   0  16      165.26      167.69      9.28 o 
  -8   0  16     1379.36     1339.87     30.21 o 
  -7   0  16      166.57      173.38      9.19 o 
  -6   0  16     1121.30     1099.20     32.30 o 
  -5   0  16       54.62       45.01      6.96 o 
  -4   0  16       31.45       38.97      5.43 o 
  -3   0  16      256.79      233.87     12.53 o 
  -2   0  16      866.14      862.28     21.78 o 
  -1   0  16     2039.95     2057.16     28.05 o 
   0   0  16       67.08       57.88      4.16 o 
   1   0  16       14.64       12.41      3.99 o 
   2   0  16      294.31      308.33      8.47 o 
   3   0  16        5.13        4.35      2.15 o 
   4   0  16      468.01      511.83     13.55 o 
   5   0  16      295.64      299.27     18.12 o 
   6   0  16       17.86       13.28      4.36 o 
   7   0  16      384.09      375.15     11.84 o 
   8   0  16      315.06      312.89     10.92 o 
   9   0  16       63.85       66.85      6.04 o 
  10   0  16        8.36        7.01      2.58 o 
  11   0  16        1.08        3.99      2.62 o 
  12   0  16      162.06      174.48     10.29 o 
  13   0  16        0.35        1.58      2.79 o 
  14   0  16       15.07       11.05      3.75 o 
 -18   1  16       29.08       39.45     12.73 o 
 -17   1  16      144.35      223.33     19.41 o 
 -16   1  16       32.84       36.26     11.58 o 
 -15   1  16       25.94       26.64     14.04 o 
 -14   1  16        8.64        6.45      4.03 o 
 -13   1  16        2.42        2.86      2.11 o 
 -12   1  16       84.16       76.87     11.10 o 
 -11   1  16      134.96      114.91      9.62 o 
 -10   1  16       27.74       21.58      3.17 o 
  -9   1  16       67.95       64.18      5.12 o 
  -8   1  16      453.03      450.25      9.47 o 
  -7   1  16       92.14       95.14      7.18 o 
  -6   1  16       25.56       30.08      4.48 o 
  -5   1  16      107.43      116.46     13.28 o 
  -4   1  16       82.30       86.77      5.29 o 
  -3   1  16       15.33        9.59      3.70 o 
  -2   1  16      209.14      205.82      7.03 o 
  -1   1  16       16.42       15.58      2.49 o 
   0   1  16        7.57        3.42      1.57 o 
   1   1  16       47.72       30.76      3.02 o 
   2   1  16       34.45       34.21      3.63 o 
   3   1  16        4.43        5.64      2.39 o 
   4   1  16        1.59        0.53      1.60 o 
   5   1  16       29.67       20.80      2.52 o 
   6   1  16       49.81       72.05     23.84 o 
   7   1  16       50.55       60.75      3.98 o 
   8   1  16      225.01      214.98     25.71 o 
   9   1  16       12.75        7.68      5.51 o 
  10   1  16        3.91        1.69      1.86 o 
  11   1  16       48.14       48.10      8.41 o 
  12   1  16       90.87       92.34      5.85 o 
  13   1  16        2.87        3.21      2.42 o 
  14   1  16      103.38      111.37     29.42 o 
 -17   2  16        0.49        3.82      4.00 o 
 -16   2  16        3.67        6.65      4.15 o 
 -15   2  16        1.35        2.12      3.36 o 
 -14   2  16       81.68      100.61     19.46 o 
 -13   2  16      249.67      258.86     12.13 o 
 -12   2  16      335.11      351.16     11.65 o 
 -11   2  16       77.11       81.15      5.63 o 
 -10   2  16      307.52      307.27      9.28 o 
  -9   2  16       27.05       22.57      8.16 o 
  -8   2  16       17.46       21.78      2.85 o 
  -7   2  16       14.29       11.11      3.66 o 
  -6   2  16      301.71      294.71     46.15 o 
  -5   2  16        0.19        1.60      1.65 o 
  -4   2  16       55.50       63.20      4.20 o 
  -3   2  16      784.00      720.67     12.07 o 
  -2   2  16      190.94      178.48     19.59 o 
  -1   2  16       70.41       71.65      3.71 o 
   0   2  16      489.20      476.99     22.49 o 
   1   2  16       17.48       15.53      2.17 o 
   2   2  16       73.95       74.39      8.08 o 
   3   2  16       21.16       23.44      3.74 o 
   4   2  16      188.98      197.22      9.29 o 
   5   2  16        6.44       12.01      5.63 o 
   6   2  16      745.17      752.93     14.10 o 
   7   2  16      642.73      645.29     52.42 o 
   8   2  16       90.21       98.80     23.70 o 
   9   2  16       96.36      101.66      8.73 o 
  10   2  16       35.40       39.40     15.89 o 
  11   2  16       57.80       56.31      5.44 o 
  12   2  16        1.36        4.62      2.56 o 
  13   2  16        7.24        5.66      2.83 o 
 -15   3  16       74.23       64.40      9.02 o 
 -14   3  16        3.67        2.89      3.80 o 
 -13   3  16       16.44       10.25      3.95 o 
 -12   3  16        0.82        0.11      2.91 o 
 -11   3  16      186.50      195.65     10.48 o 
 -10   3  16        0.05        0.27      2.33 o 
  -9   3  16       13.04        8.85      2.83 o 
  -8   3  16      616.23      622.10     14.45 o 
  -7   3  16       72.83       66.45     14.72 o 
  -6   3  16      168.12      161.11     16.08 o 
  -5   3  16        1.73        3.75      2.21 o 
  -4   3  16       41.47       40.65      3.75 o 
  -3   3  16      197.04      201.55      6.23 o 
  -2   3  16        9.83        8.49      2.01 o 
  -1   3  16        1.82        0.94      2.46 o 
   0   3  16      174.79      202.61     13.51 o 
   1   3  16      113.55      100.65      4.77 o 
   2   3  16      256.89      241.19      7.15 o 
   3   3  16      285.37      302.10     27.51 o 
   4   3  16       70.56       72.28     13.69 o 
   5   3  16       62.83       61.96      4.98 o 
   6   3  16       34.57       41.75      4.15 o 
   7   3  16       31.99       29.81      6.83 o 
   8   3  16        5.66        2.41      3.18 o 
   9   3  16       24.04       23.70      4.62 o 
  10   3  16      103.03      117.82     28.66 o 
  11   3  16        1.02        4.64      4.34 o 
 -11   4  16      402.55      446.71     19.41 o 
 -10   4  16        5.79        8.54      3.99 o 
  -9   4  16        2.73        1.78      3.32 o 
  -8   4  16        3.80       -2.87      3.01 o 
  -7   4  16        0.16        0.95      2.96 o 
  -6   4  16        0.11        1.42      3.09 o 
  -5   4  16      265.49      262.34      9.73 o 
  -4   4  16       12.72       13.57      2.88 o 
  -3   4  16        5.81        3.73      2.40 o 
  -2   4  16       43.97       51.43      7.89 o 
  -1   4  16       18.87       12.88      2.81 o 
   0   4  16        7.52        5.74      2.30 o 
   1   4  16        2.79        2.63      2.07 o 
   2   4  16       66.28       80.05     17.01 o 
   3   4  16        2.68        6.31      2.29 o 
   4   4  16        1.28        3.14      2.26 o 
   5   4  16       97.01      102.87     15.30 o 
   6   4  16       12.44        8.38      2.86 o 
   7   4  16       29.03       44.28     15.22 o 
   8   4  16      132.36      149.23     26.00 o 
  -4   5  16      163.86      228.28     38.22 o 
  -3   5  16        1.82        1.81      3.17 o 
  -2   5  16        1.46        6.54      3.54 o 
  -1   5  16      152.32      164.45     13.02 o 
   0   5  16       47.69       55.82      6.16 o 
   1   5  16      216.21      201.12     16.03 o 
 -17   1  17      510.69      587.27     48.04 o 
 -16   1  17      347.22      382.75     12.87 o 
 -15   1  17       36.67       32.20     12.42 o 
 -14   1  17       92.48       89.61     12.74 o 
 -13   1  17       95.87       96.50      7.12 o 
 -12   1  17        2.49        3.38      2.07 o 
 -11   1  17        5.96        4.05      1.90 o 
 -10   1  17       97.93       99.19      5.26 o 
  -9   1  17      525.89      535.62     17.72 o 
  -8   1  17        8.97        8.10      2.05 o 
  -7   1  17       76.90       76.14      7.35 o 
  -6   1  17      738.78      752.57     23.96 o 
  -5   1  17        1.40        2.22      1.80 o 
  -4   1  17       43.37       36.14      3.64 o 
  -3   1  17       51.24       59.36     29.31 o 
  -2   1  17       32.44       23.27      3.81 o 
  -1   1  17      592.29      551.73     37.82 o 
   0   1  17       29.45       28.71      7.32 o 
   1   1  17      123.23      134.44      7.98 o 
   2   1  17      324.23      321.81     10.06 o 
   3   1  17        7.67       10.54      4.83 o 
   4   1  17       22.58       27.04      8.69 o 
   5   1  17       28.19       24.39      7.24 o 
   6   1  17       60.50       63.71      6.32 o 
   7   1  17      116.28      114.65      7.97 o 
   8   1  17        6.76       17.05      7.95 o 
   9   1  17      110.55      142.56     46.13 o 
  10   1  17       76.63       81.02      7.04 o 
  11   1  17       90.69      108.04      6.39 o 
  12   1  17      253.92      262.40     11.26 o 
  13   1  17       33.50       41.30      4.39 o 
 -16   2  17       69.74       67.22      8.31 o 
 -15   2  17        3.62        4.58      4.09 o 
 -14   2  17       60.27       79.04     10.67 o 
 -13   2  17      126.47      117.44     13.89 o 
 -12   2  17        0.65        0.09      2.02 o 
 -11   2  17       91.01      100.97     16.90 o 
 -10   2  17      183.24      194.47     13.97 o 
  -9   2  17       80.69       80.82      7.12 o 
  -8   2  17      126.66      130.38     10.22 o 
  -7   2  17        1.72        1.20      2.03 o 
  -6   2  17        6.28        6.40      2.48 o 
  -5   2  17       30.65       32.88      3.33 o 
  -4   2  17       36.05       34.68      5.56 o 
  -3   2  17      105.34      123.84     11.44 o 
  -2   2  17       56.90       66.22      4.04 o 
  -1   2  17        4.26        4.72      1.97 o 
   0   2  17       98.86      111.62     17.82 o 
   1   2  17       64.39       52.81      4.06 o 
   2   2  17       40.77       40.73      5.68 o 
   3   2  17        0.33       -0.03      1.83 o 
   4   2  17        0.02        1.13      1.81 o 
   5   2  17      162.57      164.37      6.50 o 
   6   2  17      268.92      280.92      8.43 o 
   7   2  17       79.05       77.83      5.36 o 
   8   2  17       10.10       12.17      2.67 o 
   9   2  17        9.97       12.22      2.89 o 
  10   2  17       10.57        7.95      5.18 o 
  11   2  17       86.24       96.25     20.16 o 
  12   2  17        5.31       10.43      3.08 o 
 -14   3  17       74.35       54.27      8.21 o 
 -13   3  17        2.92       -2.31      3.45 o 
 -12   3  17       14.20       11.43      4.01 o 
 -11   3  17       61.77       53.70      6.31 o 
 -10   3  17       98.28      105.76      6.96 o 
  -9   3  17        7.61        6.52      3.69 o 
  -8   3  17       32.16       16.12      3.41 o 
  -7   3  17      128.76      129.71     18.49 o 
  -6   3  17      283.48      280.79      9.54 o 
  -5   3  17      140.64      153.15      7.57 o 
  -4   3  17      103.16      104.74     11.97 o 
  -3   3  17        0.01        2.33      1.98 o 
  -2   3  17       55.81       53.68      5.63 o 
  -1   3  17       48.50       50.75      5.88 o 
   0   3  17      160.91      191.34     17.84 o 
   1   3  17       94.29       96.53      5.16 o 
   2   3  17        4.23        2.94      1.82 o 
   3   3  17      191.61      214.60     19.19 o 
   4   3  17        1.65        3.23      1.93 o 
   5   3  17       56.30       54.37      9.08 o 
   6   3  17        9.01       10.98      4.26 o 
   7   3  17       42.59       38.21     10.71 o 
   8   3  17       27.34       13.16      3.51 o 
   9   3  17       30.09       38.61      4.97 o 
  10   3  17       91.78       99.51     22.81 o 
 -10   4  17      164.41      172.54     30.46 o 
  -9   4  17        0.32        1.12      4.83 o 
  -8   4  17        2.95       -0.88      3.14 o 
  -7   4  17      218.39      215.43     10.82 o 
  -6   4  17       11.94       13.22      7.79 o 
  -5   4  17      140.42      121.41      7.79 o 
  -4   4  17      147.48      194.61     24.14 o 
  -3   4  17       54.44       67.79      5.30 o 
  -2   4  17       24.78       19.94      3.36 o 
  -1   4  17       32.91       31.84      4.42 o 
   0   4  17        3.99        3.16      2.41 o 
   1   4  17       11.53       21.54      4.77 o 
   2   4  17       46.24       39.24      7.86 o 
   3   4  17       14.59       18.18      3.19 o 
   4   4  17        5.54        6.31      2.51 o 
   5   4  17      145.92      130.37      6.71 o 
   6   4  17      116.38      139.31      8.68 o 
 -16   0  18       83.21       89.63     12.52 o 
 -15   0  18      631.94      634.84     29.35 o 
 -14   0  18      223.70      247.52     17.54 o 
 -13   0  18      425.40      447.00     23.54 o 
 -12   0  18      594.19      630.60     28.22 o 
 -11   0  18       59.54       68.54     10.32 o 
 -10   0  18      321.61      329.11     19.25 o 
  -9   0  18       77.97       67.23      7.38 o 
  -8   0  18        7.42        6.77      3.97 o 
  -7   0  18      401.95      408.23     21.40 o 
  -6   0  18      216.92      209.15     10.73 o 
  -5   0  18       47.53       42.94      5.73 o 
  -4   0  18      285.63      285.17     15.65 o 
  -3   0  18      271.63      271.91     12.19 o 
  -2   0  18       70.23       46.32      8.83 o 
  -1   0  18      176.16      177.11      9.94 o 
   0   0  18      440.89      433.20     15.91 o 
   1   0  18        6.06        9.50      3.50 o 
   2   0  18        5.99        8.82      3.23 o 
   3   0  18        9.24        1.80      5.38 o 
   4   0  18     1168.43     1192.79     29.92 o 
   5   0  18      190.09      178.30     10.36 o 
   6   0  18      428.06      474.11     17.52 o 
   7   0  18     1381.27     1362.52     36.04 o 
   8   0  18       24.71       19.69     12.55 o 
   9   0  18       57.95       46.00      6.80 o 
  10   0  18       28.78       27.42      8.94 o 
  11   0  18       54.29       45.50      9.97 o 
 -16   1  18       22.70       26.42     16.79 o 
 -15   1  18       37.58       40.05     15.47 o 
 -14   1  18      229.98      244.75     33.88 o 
 -13   1  18       79.31       71.25     15.31 o 
 -12   1  18       14.02        8.95      3.17 o 
 -11   1  18       24.64       24.94      4.19 o 
 -10   1  18       28.22       26.54      4.22 o 
  -9   1  18      261.07      254.43      8.44 o 
  -8   1  18       26.75       25.78      5.01 o 
  -7   1  18      239.25      254.83      9.71 o 
  -6   1  18      113.99      121.30      8.59 o 
  -5   1  18        3.45        2.70      1.87 o 
  -4   1  18      102.84       97.31     10.14 o 
  -3   1  18      324.80      314.76     33.53 o 
  -2   1  18      191.64      202.01     16.96 o 
  -1   1  18      106.23       95.62      8.15 o 
   0   1  18       24.82       24.68      4.26 o 
   1   1  18        0.44        0.09      1.40 o 
   2   1  18       58.10       68.40     11.34 o 
   3   1  18       20.91       21.96      2.93 o 
   4   1  18       47.51       49.38      4.32 o 
   5   1  18        7.38       10.54      4.96 o 
   6   1  18       57.86       46.14      4.19 o 
   7   1  18       58.65       68.28     11.32 o 
   8   1  18       89.39       87.33     15.89 o 
   9   1  18        6.04        4.89      2.50 o 
  10   1  18       30.66       43.31     12.32 o 
  11   1  18        6.32        4.85      2.77 o 
  12   1  18       45.48       44.92      6.80 o 
 -15   2  18       87.39       87.41      8.41 o 
 -14   2  18      276.28      284.26     20.04 o 
 -13   2  18      229.56      246.62      8.22 o 
 -12   2  18       48.90       46.75      4.19 o 
 -11   2  18      405.24      418.40     10.31 o 
 -10   2  18      189.69      204.56      7.31 o 
  -9   2  18       66.76       73.88      6.78 o 
  -8   2  18        0.43        4.49      2.09 o 
  -7   2  18       10.88        6.69      5.63 o 
  -6   2  18      398.10      401.50     13.05 o 
  -5   2  18      285.72      303.53     17.73 o 
  -4   2  18      235.47      263.44     40.27 o 
  -3   2  18      186.71      195.26     17.49 o 
  -2   2  18        4.46        6.29      2.45 o 
  -1   2  18      563.64      559.07     13.27 o 
   0   2  18        0.01        0.18      1.67 o 
   1   2  18       13.90       10.85      3.35 o 
   2   2  18        1.50        2.74      1.88 o 
   3   2  18       55.05       56.84      4.56 o 
   4   2  18        8.23        6.09      3.01 o 
   5   2  18       13.61        2.22      4.11 o 
   6   2  18        2.80        2.84      2.07 o 
   7   2  18      104.46      114.75      8.52 o 
   8   2  18       19.59       17.19      4.95 o 
   9   2  18       14.64        6.22      3.61 o 
  10   2  18        2.77        4.07      2.51 o 
  11   2  18       61.81       57.50     10.72 o 
 -12   3  18       34.71       34.65      6.36 o 
 -11   3  18       23.43       22.14     12.44 o 
 -10   3  18      172.20      152.27      8.44 o 
  -9   3  18       38.81       34.05      3.86 o 
  -8   3  18      138.56      160.22     12.02 o 
  -7   3  18      320.99      345.37     17.37 o 
  -6   3  18       24.10       17.37      3.46 o 
  -5   3  18      114.61      110.07      8.22 o 
  -4   3  18        0.00       -1.10      3.78 o 
  -3   3  18       57.20       53.02      4.96 o 
  -2   3  18       11.22       12.84      2.40 o 
  -1   3  18       57.97       70.60      4.52 o 
   0   3  18       28.51       18.78      3.78 o 
   1   3  18       20.55       17.48      2.75 o 
   2   3  18       83.69       94.26     11.01 o 
   3   3  18       22.24       25.18      4.40 o 
   4   3  18        0.12        3.35      2.46 o 
   5   3  18        9.84        7.78      2.99 o 
   6   3  18       20.27       12.73      4.00 o 
   7   3  18        6.37        3.46      2.88 o 
   8   3  18       16.98       26.68      4.45 o 
   9   3  18       53.07       67.77     12.70 o 
  -8   4  18       16.60       19.13      6.33 o 
  -7   4  18        2.80        6.20      3.99 o 
  -6   4  18      144.25      150.18      8.70 o 
  -5   4  18       87.03      101.52     15.52 o 
  -4   4  18        6.48        6.81      2.71 o 
  -3   4  18      125.69      139.56      7.52 o 
  -2   4  18       45.82       41.46      4.44 o 
  -1   4  18        3.11       -0.15      2.81 o 
   0   4  18       13.80       11.94      3.49 o 
   1   4  18        8.52       14.68      3.62 o 
   2   4  18        6.92        4.37      2.49 o 
   3   4  18       81.65       78.81      5.95 o 
   4   4  18        0.21        3.13      2.59 o 
 -15   1  19        1.42        1.29      3.51 o 
 -14   1  19       31.36       33.98     10.36 o 
 -13   1  19      125.42      108.39      9.68 o 
 -12   1  19      266.19      251.15     12.64 o 
 -11   1  19      112.60      120.06      8.32 o 
 -10   1  19      430.19      426.79     14.28 o 
  -9   1  19       43.97       47.60      5.76 o 
  -8   1  19        0.23       -0.06      2.36 o 
  -7   1  19      500.35      488.43     18.97 o 
  -6   1  19       22.31       16.62      3.59 o 
  -5   1  19      175.80      153.30     25.03 o 
  -4   1  19       51.58       37.74      6.78 o 
  -3   1  19      222.05      226.39      8.26 o 
  -2   1  19      566.69      571.30     31.14 o 
  -1   1  19      232.91      257.23     57.76 o 
   0   1  19      492.66      472.17     18.56 o 
   1   1  19      102.24       88.76     10.00 o 
   2   1  19       25.25       19.90      3.02 o 
   3   1  19      160.21      152.86     21.30 o 
   4   1  19       35.70       31.85     11.42 o 
   5   1  19      204.87      237.03     19.10 o 
   6   1  19       15.34       15.85      3.06 o 
   7   1  19      136.94      151.32      7.38 o 
   8   1  19      237.67      230.18     15.69 o 
   9   1  19       35.64       42.17      4.92 o 
  10   1  19       18.42       24.99      5.14 o 
  11   1  19       20.66       41.69     17.03 o 
 -13   2  19        7.82        7.51      3.04 o 
 -12   2  19       11.39       12.94      3.23 o 
 -11   2  19       34.42       31.54      4.22 o 
 -10   2  19      205.52      224.34     14.01 o 
  -9   2  19       77.01       74.88      5.93 o 
  -8   2  19        3.20        4.49      2.43 o 
  -7   2  19      428.14      419.01     18.72 o 
  -6   2  19       68.48       55.36      6.04 o 
  -5   2  19       76.40       79.98     10.80 o 
  -4   2  19      171.45      174.15     10.71 o 
  -3   2  19        0.07        0.43      2.02 o 
  -2   2  19       14.26       14.31      2.90 o 
  -1   2  19       18.68       13.88      2.94 o 
   0   2  19        0.04       -1.12      1.86 o 
   1   2  19       60.75       63.65      4.82 o 
   2   2  19        2.39        0.68      2.03 o 
   3   2  19       32.38       35.59      7.88 o 
   4   2  19      157.78      158.66      8.18 o 
   5   2  19        3.17        8.36      2.67 o 
   6   2  19        2.07        3.10      2.49 o 
   7   2  19        7.78        8.38      3.24 o 
   8   2  19       15.25       12.01      4.11 o 
   9   2  19       11.71        9.64      3.89 o 
 -11   3  19      144.40      136.57     10.22 o 
 -10   3  19      175.04      203.98      9.03 o 
  -9   3  19       39.80       33.88      4.45 o 
  -8   3  19        6.59        6.89      3.37 o 
  -7   3  19       37.68       35.24      4.51 o 
  -6   3  19       75.85       78.12      9.99 o 
  -5   3  19       75.36       92.30     12.09 o 
  -4   3  19        7.68        2.21      2.67 o 
  -3   3  19        0.78       -2.05      2.05 o 
  -2   3  19      122.11      140.83     12.15 o 
  -1   3  19      153.41      164.76      8.63 o 
   0   3  19       67.07       67.98     12.10 o 
   1   3  19       17.09       15.67      3.17 o 
   2   3  19        1.18        1.29      2.39 o 
   3   3  19       51.78       43.96      7.38 o 
   4   3  19        0.01        3.94      2.58 o 
   5   3  19        4.37        2.74      2.74 o 
   6   3  19        1.26        1.50      2.92 o 
   7   3  19      116.44       73.27     25.77 o 
  -5   4  19        5.94       12.12      5.16 o 
  -4   4  19       21.91       28.76     10.12 o 
  -3   4  19      193.13      254.35     21.55 o 
  -2   4  19        5.01        3.16      3.25 o 
  -1   4  19       17.68       19.82      4.31 o 
   0   4  19       54.23       55.82      6.86 o 
   1   4  19       72.63       92.14      7.86 o 
 -14   0  20        6.44        3.84      4.58 o 
 -13   0  20       52.96       60.74     10.63 o 
 -12   0  20       50.86       51.91      9.87 o 
 -11   0  20       37.99       30.28      7.84 o 
 -10   0  20       33.40       33.15      7.95 o 
  -9   0  20       46.23       43.35     11.52 o 
  -8   0  20        0.32       -0.60      3.16 o 
  -7   0  20      162.35      160.91     10.94 o 
  -6   0  20      596.25      624.75     20.80 o 
  -5   0  20      488.67      526.90     21.07 o 
  -4   0  20       43.24       48.93      9.93 o 
  -3   0  20       54.91       44.61     11.25 o 
  -2   0  20      158.28      191.95     16.29 o 
  -1   0  20       16.29       13.13      4.18 o 
   0   0  20      725.91      687.63     22.11 o 
   1   0  20        8.24        5.83      3.56 o 
   2   0  20       93.86       98.72      9.35 o 
   3   0  20      278.94      257.75     27.88 o 
   4   0  20        7.89        1.72      3.46 o 
   5   0  20       28.29       27.80      5.79 o 
   6   0  20       47.38       37.49      6.76 o 
   7   0  20      114.19      102.85     10.08 o 
   8   0  20        1.16        0.89      3.37 o 
   9   0  20       78.19       49.11      7.92 o 
 -13   1  20        1.31       -0.11      3.15 o 
 -12   1  20        3.77        4.31      3.83 o 
 -11   1  20       17.58        7.60      3.46 o 
 -10   1  20      115.27      120.72     31.42 o 
  -9   1  20       33.63       20.23      4.03 o 
  -8   1  20       29.21       15.84      4.71 o 
  -7   1  20       79.52       79.86      7.66 o 
  -6   1  20       53.97       57.79      5.41 o 
  -5   1  20       37.50       44.02      6.58 o 
  -4   1  20       16.50       12.49      2.99 o 
  -3   1  20        7.82        8.67      2.79 o 
  -2   1  20        0.68        0.72      2.25 o 
  -1   1  20      129.93      122.64     11.87 o 
   0   1  20      348.10      341.89     26.40 o 
   1   1  20        2.68        0.24      2.71 o 
   2   1  20        9.62        5.38      2.25 o 
   3   1  20        3.88        1.53      2.05 o 
   4   1  20        1.40        0.91      2.51 o 
   5   1  20        0.05        5.47      2.38 o 
   6   1  20       79.68       62.75      7.94 o 
   7   1  20       83.57       91.64     14.03 o 
   8   1  20        5.00        1.15      3.38 o 
   9   1  20       34.68       29.37      8.26 o 
 -12   2  20        2.35        3.68      3.49 o 
 -11   2  20        5.88        8.51      3.06 o 
 -10   2  20        3.94        1.99      2.72 o 
  -9   2  20      108.84      104.41      7.06 o 
  -8   2  20       64.51       44.15      7.47 o 
  -7   2  20       26.69       23.84      7.40 o 
  -6   2  20       35.76       24.24     11.86 o 
  -5   2  20      218.34      222.05     16.52 o 
  -4   2  20       10.93        8.37      3.87 o 
  -3   2  20        0.13       -0.62      2.21 o 
  -2   2  20       24.79       12.74      8.27 o 
  -1   2  20      174.11      175.86      8.35 o 
   0   2  20        5.17        3.83      3.43 o 
   1   2  20       59.79       70.61     20.00 o 
   2   2  20       23.63       22.79      3.34 o 
   3   2  20       51.22       45.99      4.48 o 
   4   2  20       63.01       47.65     22.20 o 
   5   2  20        4.34        8.47      5.19 o 
   6   2  20        0.14        1.64      2.61 o 
   7   2  20       11.76        9.82      3.76 o 
   8   2  20       80.73       82.32     11.77 o 
  -9   3  20      120.99      139.49     28.27 o 
  -8   3  20       19.05       13.03      3.64 o 
  -7   3  20       34.33       33.42      5.19 o 
  -6   3  20       17.03       21.82      5.88 o 
  -5   3  20      100.68       97.43     33.42 o 
  -4   3  20        0.19        0.25      2.76 o 
  -3   3  20       10.59        8.38      3.59 o 
  -2   3  20      111.55      105.84      8.45 o 
  -1   3  20        5.63        8.53      2.89 o 
   0   3  20        0.02        4.34      2.60 o 
   1   3  20       65.32       71.20     10.78 o 
   2   3  20        1.18        1.04      2.85 o 
   3   3  20       84.30       78.99     21.96 o 
   4   3  20        5.76        3.41      3.27 o 
   5   3  20       22.09       12.29      7.26 o 
 -12   1  21      382.15      432.12     17.63 o 
 -11   1  21       58.25       49.08      7.43 o 
 -10   1  21      242.66      244.84     10.88 o 
  -9   1  21      148.22      133.51      9.06 o 
  -8   1  21       35.50       30.88      4.69 o 
  -7   1  21       20.85       17.68     10.53 o 
  -6   1  21      123.99      107.84      6.98 o 
  -5   1  21      120.07      114.66     15.97 o 
  -4   1  21       46.66       52.35      5.25 o 
  -3   1  21       39.20       47.18      5.24 o 
  -2   1  21      149.89      183.48     25.62 o 
  -1   1  21       27.82       33.72      9.28 o 
   0   1  21       43.54       54.55      5.26 o 
   1   1  21      119.22      104.51     27.79 o 
   2   1  21        7.22        6.57      3.26 o 
   3   1  21        0.22        0.75      2.41 o 
   4   1  21       48.02       43.21      4.86 o 
   5   1  21       42.18       41.20      8.59 o 
   6   1  21        3.44       11.45      3.37 o 
   7   1  21      191.10      250.01     40.49 o 
 -10   2  21       25.81       21.38      4.59 o 
  -9   2  21        6.79        6.55      3.35 o 
  -8   2  21      358.84      341.10     16.40 o 
  -7   2  21        0.04        2.16      4.86 o 
  -6   2  21        2.66        1.64      3.15 o 
  -5   2  21       75.98       58.80     10.25 o 
  -4   2  21       14.48       17.80      4.16 o 
  -3   2  21        5.29        4.11      2.48 o 
  -2   2  21       22.34       19.62      3.91 o 
  -1   2  21        9.05        8.20      2.88 o 
   0   2  21      148.13      180.01     16.24 o 
   1   2  21        2.98        1.56      2.26 o 
   2   2  21       10.05       11.32      3.16 o 
   3   2  21       46.93       51.07      5.10 o 
   4   2  21       37.90       27.36      4.33 o 
   5   2  21       47.95       59.71     11.61 o 
   6   2  21       20.35       15.57      8.18 o 
  -5   3  21      234.26      257.76     42.59 o 
  -4   3  21       45.45       52.39     13.82 o 
  -3   3  21       85.07       87.48      8.87 o 
  -2   3  21        1.57        4.90      3.59 o 
  -1   3  21        1.89        6.92      3.01 o 
   0   3  21      149.36      156.12     22.47 o 
   1   3  21        8.88        7.31      4.04 o 
 -10   0  22      138.06      166.29     17.96 o 
  -9   0  22      110.61      128.60     15.79 o 
  -8   0  22       26.47       27.53     11.97 o 
  -7   0  22       20.77       19.23      5.23 o 
  -6   0  22        0.09        1.49      3.83 o 
  -5   0  22       65.74       62.16      8.17 o 
  -4   0  22       40.40       30.41      6.16 o 
  -3   0  22      143.83      113.76     10.60 o 
  -2   0  22      736.07      734.92     24.32 o 
  -1   0  22      589.65      622.29     22.05 o 
   0   0  22        9.51       -0.92      3.22 o 
   1   0  22      197.26      206.08     13.33 o 
   2   0  22       35.08       28.84     10.01 o 
   3   0  22       60.31       66.99      8.57 o 
   4   0  22       17.65       12.05      4.59 o 
   5   0  22       35.60       24.97      6.11 o 
   6   0  22       29.37       35.90      8.98 o 
 -10   1  22       12.59       10.93      3.96 o 
  -9   1  22       18.60       22.92      6.26 o 
  -8   1  22       16.02       19.81      4.33 o 
  -7   1  22        8.61        7.01      3.30 o 
  -6   1  22       71.01       66.70      6.68 o 
  -5   1  22        0.71        4.84      2.72 o 
  -4   1  22        0.26       -1.12      2.09 o 
  -3   1  22       14.47       11.15     10.53 o 
  -2   1  22       34.11       26.66      4.65 o 
  -1   1  22       58.01       55.12      7.21 o 
   0   1  22       97.20       84.81      6.61 o 
   1   1  22       31.78       30.34      4.86 o 
   2   1  22        3.84        1.92      2.58 o 
   3   1  22        8.49        7.94      3.84 o 
   4   1  22        0.62        3.11      2.86 o 
   5   1  22      220.81      217.77     20.07 o 
  -7   2  22       29.51       24.55      5.08 o 
  -6   2  22      302.72      313.56     30.75 o 
  -5   2  22       93.83       94.71      8.10 o 
  -4   2  22        0.52        1.03      4.02 o 
  -3   2  22        0.37        2.55      2.66 o 
  -2   2  22       47.03       43.11     10.01 o 
  -1   2  22      114.47      133.18      8.25 o 
   0   2  22      449.73      483.76     15.85 o 
   1   2  22      189.90      186.79     18.08 o 
   2   2  22        3.76        3.60      2.67 o 
   3   2  22       18.72       53.07     11.90 o 
  -7   1  23        1.71        5.41      7.00 o 
  -6   1  23      146.64      141.23     19.78 o 
  -5   1  23      162.94      156.89      8.99 o 
  -4   1  23       92.72      105.48     16.79 o 
  -3   1  23        2.12        1.22      2.58 o 
  -2   1  23       51.16       34.34      5.87 o 
  -1   1  23       17.88       17.39      3.83 o 
   0   1  23       53.54       34.08      5.71 o 
   1   1  23       85.53       73.88      8.32 o 
   2   1  23       13.29       10.23      6.75 o 
                                                 
